# Supplementary material for: Methyl 3-[ferrocen­yl(hydr­oxy)meth­yl]-1-methyl-2′-oxospiro­[pyrrolidine-2,3′-indoline]-3-carboxyl­ate
Source: Acta Crystallogr Sect E Struct Rep Online. 2009 Apr 18;65(Pt 5):m531–2. doi: 10.1107/S1600536809012756 (PMC2977586; doi:10.1107/S1600536809012756)
Supplement: Supplementary file 1 [file e-65-0m531-sup1.cif]

##############################################################################
###                                                                        ###
###        Electronic paper (Acta Crystallographica Section E)             ###
###                                                                        ###
##############################################################################
#                                                                            #
# This CIF contains the data in a paper accepted for publication in Acta     #
# Crystallographica Section E. It conforms to the requirements of Notes      #
# for Authors for Section E, and has been peer reviewed under the auspices   #
# of the IUCr Commission on Journals.                                        #
#                                                                            #
# Full details of the Crystallographic Information File format               #
# are given in the paper "The Crystallographic Information File (CIF):       #
# a New Standard Archive File for Crystallography" by S. R. Hall, F. H.      #
# Allen and I. D. Brown [Acta Cryst. (1991), A47, 655-685].                  #
#                                                                            #
# The current version of the core CIF dictionary is obtainable from          #
# ftp://ftp.iucr.org/pub/cif_core.dic. The current version number is 2.4.    #
#                                                                            #
# Software is freely available for graphical display of the structure(s) in  #
# this CIF.  For information consult the CIF home page http://www.iucr.org/  #
# cif/home.html                                                              #
#                                                                            #
# This file may be used for bona fide research purposes within the           #
# scientific community so long as proper attribution is given to the journal # 
# article from which it was obtained.                                        #
#                                                                            #
##############################################################################
                                             
data_I
_audit_creation_method     SHELXL-97
_chemical_name_systematic
;
Methyl 3-[ferrocenyl(hydroxy)methyl]-1-methyl-2'-oxospiro[pyrrolidine-2,3'-
indoline]-3-carboxylate
;
_chemical_name_common     ?
_chemical_formula_moiety     'C25 H26 Fe N2 O4'
_chemical_formula_sum     'C25 H26 Fe N2 O4'
_chemical_formula_iupac     '[Fe (C5 H5) (C20 H21 N2 O4)]'
_chemical_formula_weight     474.33
_chemical_melting_point     ?
_symmetry_cell_setting     'Monoclinic'
_symmetry_space_group_name_H-M     'P 21/c'
_symmetry_space_group_name_Hall     '-P 2ybc'
loop_
    _symmetry_equiv_pos_as_xyz
    'x, y, z'
    '-x, y+1/2, -z+1/2'
    '-x, -y, -z'
    'x, -y-1/2, z-1/2'
_cell_length_a     9.0120(2)
_cell_length_b     24.0565(4)
_cell_length_c     9.9538(2)
_cell_angle_alpha     90.00
_cell_angle_beta     93.2030(10)
_cell_angle_gamma     90.00
_cell_volume     2154.58(7)
_cell_formula_units_Z     4
_cell_measurement_reflns_used     29677
_cell_measurement_theta_min     1.7
_cell_measurement_theta_max     29.8
_cell_measurement_temperature     293(2)
_exptl_crystal_description     'Prism'
_exptl_crystal_colour     'colourless'
_exptl_crystal_size_max     0.25
_exptl_crystal_size_mid     0.25
_exptl_crystal_size_min     0.20
_exptl_crystal_density_diffrn     1.462
_exptl_crystal_density_meas     ?
_exptl_crystal_density_method     'not measured'
_exptl_crystal_F_000     992
_exptl_absorpt_coefficient_mu     0.736
_exptl_absorpt_correction_type     'multi-scan'
_exptl_absorpt_process_details     '(Blessing, 1995)'
_exptl_absorpt_correction_T_min     0.8374
_exptl_absorpt_correction_T_max     0.8668
_exptl_special_details
;
;
_diffrn_ambient_temperature     293(2)
_diffrn_radiation_type     MoK\a
_diffrn_radiation_wavelength     0.71073
_diffrn_radiation_source     'fine-focus sealed tube'
_diffrn_radiation_monochromator     graphite
_diffrn_measurement_device_type     'Bruker Kappa APEXII'
_diffrn_measurement_method     '\w and \f'
_diffrn_detector_area_resol_mean     ?
_diffrn_reflns_number     29677
_diffrn_reflns_av_R_equivalents     0.0360
_diffrn_reflns_av_sigmaI/netI     0.0310
_diffrn_reflns_theta_min     1.69
_diffrn_reflns_theta_max     29.79
_diffrn_reflns_theta_full     29.79
_diffrn_measured_fraction_theta_max     0.994
_diffrn_measured_fraction_theta_full     0.994
_diffrn_reflns_limit_h_min     -12
_diffrn_reflns_limit_h_max     12
_diffrn_reflns_limit_k_min     -32
_diffrn_reflns_limit_k_max     33
_diffrn_reflns_limit_l_min     -13
_diffrn_reflns_limit_l_max     13
_diffrn_standards_number     0
_diffrn_standards_interval_count     0
_diffrn_standards_interval_time     0
_diffrn_standards_decay_%     0
_refine_special_details
;
Refinement of <i>F</i>^2^ against ALL reflections. The weighted <i>R</i>-factor
<i>wR</i> and goodness of fit <i>S</i> are based on <i>F</i>^2^, conventional
<i>R</i>-factors <i>R</i> are based on <i>F</i>, with <i>F</i> set to zero for
negative <i>F</i>^2^. The threshold expression of <i>F</i>^2^ >
\s(<i>F</i>^2^) is used only for calculating <i>R</i>-factors(gt) <i>etc</i>.
and is not relevant to the choice of reflections for refinement.
<i>R</i>-factors based on <i>F</i>^2^ are statistically about twice as large
as those based on <i>F</i>, and <i>R</i>- factors based on ALL data will be
even larger.
;
_reflns_number_total     6128
_reflns_number_gt     4539
_reflns_threshold_expression     I>2\s(I)
_refine_ls_structure_factor_coef     Fsqd
_refine_ls_matrix_type     full
_refine_ls_R_factor_all     0.0611
_refine_ls_R_factor_gt     0.0398
_refine_ls_wR_factor_gt     0.1040
_refine_ls_wR_factor_ref     0.1196
_refine_ls_goodness_of_fit_ref     1.070
_refine_ls_restrained_S_all     1.070
_refine_ls_number_reflns     6128
_refine_ls_number_parameters     290
_refine_ls_number_restraints     0
_refine_ls_hydrogen_treatment     constr
_refine_ls_weighting_scheme     calc
_refine_ls_weighting_details
         'calc w=1/[\s^2^(Fo^2^)+(0.0606P)^2^+0.4014P] where P=(Fo^2^+2Fc^2^)/3'
_atom_sites_solution_hydrogens     geom
_atom_sites_solution_primary     direct
_atom_sites_solution_secondary     difmap
_refine_ls_shift/su_max     0.001
_refine_ls_shift/su_mean     0.000
_refine_diff_density_max     0.346
_refine_diff_density_min     -0.238
_refine_ls_extinction_method     none
_refine_ls_extinction_coef     ?
loop_
    _atom_type_symbol
    _atom_type_description
    _atom_type_scat_dispersion_real
    _atom_type_scat_dispersion_imag
    _atom_type_scat_source
    'C' 'C' 0.0033 0.0016
                         'International Tables Vol C Tables 4.2.6.8 and 6.1.1.4'
    'H' 'H' 0.0000 0.0000
                         'International Tables Vol C Tables 4.2.6.8 and 6.1.1.4'
    'N' 'N' 0.0061 0.0033
                         'International Tables Vol C Tables 4.2.6.8 and 6.1.1.4'
    'O' 'O' 0.0106 0.0060
                         'International Tables Vol C Tables 4.2.6.8 and 6.1.1.4'
    'Fe' 'Fe' 0.3463 0.8444
                         'International Tables Vol C Tables 4.2.6.8 and 6.1.1.4'
_computing_data_collection     'APEX2 (Bruker, 2004)'
_computing_cell_refinement     'APEX2 and SAINT (Bruker, 2004)'
_computing_data_reduction     'APEX2 and SAINT (Bruker, 2004)'
_computing_structure_solution     'SIR92 (Altomare <i>et al.</i>,  1993)'
_computing_structure_refinement     'SHELXL97 (Sheldrick, 2008)'
_computing_molecular_graphics     'ORTEP-3 (Farrugia, 1997)'
_computing_publication_material     'PLATON (Spek, 2009)'
loop_
    _atom_site_type_symbol
    _atom_site_label
    _atom_site_fract_x
    _atom_site_fract_y
    _atom_site_fract_z
    _atom_site_U_iso_or_equiv
    _atom_site_adp_type
    _atom_site_calc_flag
    _atom_site_refinement_flags
    _atom_site_occupancy
    _atom_site_disorder_assembly
    _atom_site_disorder_group
    C C1 -0.06063(18) 0.10638(6) 0.60644(17) 0.0279(3) Uani d . 1 . .
    C C2 0.04940(19) 0.06715(7) 0.54079(18) 0.0335(4) Uani d . 1 . .
    H H2A 0.0525 0.0314 0.5858 0.040 Uiso calc R 1 . .
    H H2B 0.0201 0.0614 0.4466 0.040 Uiso calc R 1 . .
    C C3 0.2003(2) 0.09546(8) 0.5554(2) 0.0414(4) Uani d . 1 . .
    H H3A 0.2681 0.0745 0.6152 0.050 Uiso calc R 1 . .
    H H3B 0.2433 0.0991 0.4687 0.050 Uiso calc R 1 . .
    C C4 0.04647(19) 0.14248(6) 0.69968(18) 0.0298(3) Uani d . 1 . .
    C C5 0.08035(18) 0.11654(7) 0.83649(18) 0.0313(3) Uani d . 1 . .
    C C6 0.1355(2) 0.06486(8) 0.8746(2) 0.0410(4) Uani d . 1 . .
    H H6 0.1624 0.0393 0.8102 0.049 Uiso calc R 1 . .
    C C7 0.1499(2) 0.05180(9) 1.0103(2) 0.0482(5) Uani d . 1 . .
    H H7 0.1879 0.0173 1.0369 0.058 Uiso calc R 1 . .
    C C8 0.1091(2) 0.08900(9) 1.1059(2) 0.0480(5) Uani d . 1 . .
    H H8 0.1198 0.0793 1.1963 0.058 Uiso calc R 1 . .
    C C9 0.0519(2) 0.14095(9) 1.0701(2) 0.0440(5) Uani d . 1 . .
    H H9 0.0224 0.1660 1.1347 0.053 Uiso calc R 1 . .
    C C10 0.0408(2) 0.15379(7) 0.93552(19) 0.0351(4) Uani d . 1 . .
    C C11 -0.0120(2) 0.20071(7) 0.7389(2) 0.0364(4) Uani d . 1 . .
    C C12 -0.14984(19) 0.14183(7) 0.49844(18) 0.0321(4) Uani d . 1 . .
    H H12 -0.2047 0.1707 0.5443 0.038 Uiso calc R 1 . .
    C C13 -0.25899(19) 0.10690(7) 0.41534(18) 0.0337(4) Uani d . 1 . .
    C C14 -0.2432(2) 0.08509(9) 0.2844(2) 0.0428(4) Uani d . 1 . .
    H H14 -0.1565 0.0899 0.2303 0.051 Uiso calc R 1 . .
    C C15 -0.3741(2) 0.05584(9) 0.2448(2) 0.0475(5) Uani d . 1 . .
    H H15 -0.3940 0.0370 0.1584 0.057 Uiso calc R 1 . .
    C C16 -0.4723(2) 0.05901(8) 0.3502(2) 0.0429(4) Uani d . 1 . .
    H H16 -0.5719 0.0426 0.3500 0.051 Uiso calc R 1 . .
    C C17 -0.4023(2) 0.09065(8) 0.4551(2) 0.0372(4) Uani d . 1 . .
    H H17 -0.4448 0.0998 0.5408 0.045 Uiso calc R 1 . .
    C C18 -0.3799(3) 0.21945(10) 0.2619(3) 0.0662(7) Uani d . 1 . .
    H H18 -0.2894 0.2390 0.2941 0.079 Uiso calc R 1 . .
    C C19 -0.5077(3) 0.21230(9) 0.3337(3) 0.0574(6) Uani d . 1 . .
    H H19 -0.5224 0.2260 0.4247 0.069 Uiso calc R 1 . .
    C C20 -0.6115(3) 0.18195(9) 0.2516(3) 0.0518(5) Uani d . 1 . .
    H H20 -0.7112 0.1708 0.2756 0.062 Uiso calc R 1 . .
    C C21 -0.5473(3) 0.17064(10) 0.1296(2) 0.0577(6) Uani d . 1 . .
    H H21 -0.5940 0.1503 0.0532 0.069 Uiso calc R 1 . .
    C C22 -0.4038(3) 0.19409(12) 0.1361(3) 0.0670(7) Uani d . 1 . .
    H H22 -0.3330 0.1928 0.0650 0.080 Uiso calc R 1 . .
    C C23 -0.16990(19) 0.07551(7) 0.68956(17) 0.0323(4) Uani d . 1 . .
    C C24 -0.3550(3) 0.08956(12) 0.8444(3) 0.0703(8) Uani d . 1 . .
    H H24A -0.4068 0.1193 0.8860 0.105 Uiso calc R 1 . .
    H H24B -0.3026 0.0678 0.9125 0.105 Uiso calc R 1 . .
    H H24C -0.4251 0.0664 0.7944 0.105 Uiso calc R 1 . .
    C C25 0.3000(2) 0.17773(10) 0.6751(3) 0.0585(6) Uani d . 1 . .
    H H25A 0.3753 0.1811 0.6111 0.088 Uiso calc R 1 . .
    H H25B 0.3378 0.1562 0.7508 0.088 Uiso calc R 1 . .
    H H25C 0.2726 0.2141 0.7050 0.088 Uiso calc R 1 . .
    N N1 0.17023(17) 0.15015(6) 0.61223(17) 0.0362(3) Uani d . 1 . .
    N N2 -0.01332(18) 0.20279(6) 0.87400(17) 0.0410(4) Uani d . 1 . .
    H H2 -0.0439 0.2310 0.9177 0.049 Uiso calc R 1 . .
    O O1 -0.05131(15) 0.16789(6) 0.41099(14) 0.0456(3) Uani d . 1 . .
    H H1 0.0283 0.1742 0.4522 0.068 Uiso calc R 1 . .
    O O2 -0.18387(16) 0.02649(5) 0.69698(15) 0.0477(4) Uani d . 1 . .
    O O3 -0.25123(15) 0.11228(6) 0.75522(14) 0.0420(3) Uani d . 1 . .
    O O4 -0.04452(17) 0.23784(5) 0.65992(16) 0.0496(4) Uani d . 1 . .
    Fe Fe1 -0.42157(3) 0.136983(11) 0.28542(3) 0.03629(10) Uani d . 1 . .
loop_
    _atom_site_aniso_label
    _atom_site_aniso_U_11
    _atom_site_aniso_U_22
    _atom_site_aniso_U_33
    _atom_site_aniso_U_12
    _atom_site_aniso_U_13
    _atom_site_aniso_U_23
    C1 0.0293(8) 0.0225(7) 0.0322(8) -0.0009(6) 0.0037(6) 0.0004(6)
    C2 0.0370(9) 0.0263(8) 0.0374(9) 0.0018(6) 0.0034(7) -0.0049(7)
    C3 0.0367(10) 0.0372(10) 0.0512(11) 0.0043(7) 0.0111(8) -0.0040(9)
    C4 0.0309(8) 0.0203(7) 0.0382(9) 0.0021(6) 0.0027(7) -0.0022(7)
    C5 0.0297(8) 0.0261(8) 0.0377(9) 0.0011(6) -0.0016(7) -0.0039(7)
    C6 0.0453(11) 0.0318(9) 0.0454(10) 0.0067(7) -0.0017(8) -0.0005(8)
    C7 0.0533(12) 0.0405(11) 0.0499(12) 0.0062(9) -0.0059(9) 0.0084(9)
    C8 0.0476(12) 0.0576(13) 0.0383(10) -0.0050(9) -0.0032(9) 0.0040(10)
    C9 0.0426(11) 0.0494(11) 0.0400(10) -0.0050(8) 0.0020(8) -0.0109(9)
    C10 0.0314(9) 0.0326(8) 0.0414(10) -0.0014(7) 0.0007(7) -0.0069(8)
    C11 0.0355(9) 0.0211(8) 0.0524(11) 0.0010(6) 0.0009(8) -0.0038(8)
    C12 0.0315(8) 0.0287(8) 0.0363(9) -0.0004(6) 0.0037(7) 0.0074(7)
    C13 0.0307(9) 0.0346(9) 0.0356(9) 0.0019(7) 0.0017(7) 0.0065(7)
    C14 0.0374(10) 0.0497(11) 0.0421(10) 0.0043(8) 0.0082(8) -0.0005(9)
    C15 0.0458(11) 0.0451(11) 0.0511(11) 0.0036(9) -0.0014(9) -0.0106(10)
    C16 0.0389(10) 0.0351(9) 0.0541(12) -0.0032(7) -0.0021(9) 0.0025(9)
    C17 0.0319(9) 0.0394(9) 0.0405(9) -0.0002(7) 0.0044(7) 0.0065(8)
    C18 0.0576(15) 0.0477(13) 0.0903(19) -0.0118(11) -0.0239(14) 0.0218(13)
    C19 0.0671(15) 0.0391(11) 0.0639(14) 0.0091(10) -0.0138(12) 0.0007(11)
    C20 0.0417(11) 0.0452(11) 0.0672(14) 0.0054(9) -0.0081(10) 0.0100(11)
    C21 0.0592(14) 0.0628(15) 0.0488(12) -0.0009(11) -0.0174(11) 0.0125(11)
    C22 0.0619(15) 0.0744(17) 0.0647(16) 0.0001(13) 0.0020(12) 0.0339(14)
    C23 0.0319(9) 0.0329(9) 0.0319(8) -0.0022(6) -0.0001(7) 0.0039(7)
    C24 0.0628(16) 0.090(2) 0.0613(15) 0.0076(14) 0.0341(13) 0.0170(14)
    C25 0.0379(11) 0.0578(13) 0.0799(17) -0.0157(9) 0.0051(11) -0.0090(12)
    N1 0.0309(7) 0.0300(7) 0.0483(9) -0.0050(6) 0.0069(6) -0.0033(7)
    N2 0.0462(9) 0.0272(7) 0.0493(9) 0.0058(6) 0.0011(7) -0.0134(7)
    O1 0.0404(8) 0.0487(8) 0.0477(8) -0.0081(6) 0.0035(6) 0.0195(7)
    O2 0.0529(8) 0.0307(7) 0.0603(9) -0.0073(6) 0.0103(7) 0.0109(6)
    O3 0.0377(7) 0.0471(8) 0.0423(7) 0.0017(6) 0.0115(6) 0.0023(6)
    O4 0.0635(10) 0.0224(6) 0.0625(9) 0.0060(6) 0.0002(7) 0.0030(6)
    Fe1 0.03302(15) 0.03768(16) 0.03759(16) -0.00075(10) -0.00312(10)
                                                                     0.00460(11)
_geom_special_details
;
All e.s.d.'s (except the e.s.d. in the dihedral angle between two l.s. planes)
are estimated using the full covariance matrix. The cell e.s.d.'s are taken
into account individually in the estimation of e.s.d.'s in distances, angles
and torsion angles; correlations between e.s.d.'s in cell parameters are only
used when they are defined by crystal symmetry. An approximate (isotropic)
treatment of cell e.s.d.'s is used for estimating e.s.d.'s involving l.s.
planes.
;
loop_
    _geom_bond_atom_site_label_1
    _geom_bond_atom_site_label_2
    _geom_bond_site_symmetry_2
    _geom_bond_distance
    _geom_bond_publ_flag
    C1 C23 . 1.515(2) ?
    C1 C2 . 1.541(2) ?
    C1 C12 . 1.560(2) ?
    C1 C4 . 1.564(2) ?
    C2 C3 . 1.521(3) ?
    C2 H2A . 0.9700 ?
    C2 H2B . 0.9700 ?
    C3 N1 . 1.463(2) ?
    C3 H3A . 0.9700 ?
    C3 H3B . 0.9700 ?
    C4 N1 . 1.464(2) ?
    C4 C5 . 1.513(3) ?
    C4 C11 . 1.554(2) ?
    C5 C6 . 1.384(2) ?
    C5 C10 . 1.393(3) ?
    C6 C7 . 1.385(3) ?
    C6 H6 . 0.9300 ?
    C7 C8 . 1.371(3) ?
    C7 H7 . 0.9300 ?
    C8 C9 . 1.390(3) ?
    C8 H8 . 0.9300 ?
    C9 C10 . 1.373(3) ?
    C9 H9 . 0.9300 ?
    C10 N2 . 1.403(2) ?
    C11 O4 . 1.215(2) ?
    C11 N2 . 1.347(3) ?
    C12 O1 . 1.423(2) ?
    C12 C13 . 1.506(2) ?
    C12 H12 . 0.9800 ?
    C13 C14 . 1.420(3) ?
    C13 C17 . 1.426(3) ?
    C13 Fe1 . 2.0325(17) ?
    C14 C15 . 1.410(3) ?
    C14 Fe1 . 2.036(2) ?
    C14 H14 . 0.9800 ?
    C15 C16 . 1.412(3) ?
    C15 Fe1 . 2.044(2) ?
    C15 H15 . 0.9800 ?
    C16 C17 . 1.412(3) ?
    C16 Fe1 . 2.0434(19) ?
    C16 H16 . 0.9800 ?
    C17 Fe1 . 2.0227(19) ?
    C17 H17 . 0.9800 ?
    C18 C22 . 1.398(4) ?
    C18 C19 . 1.399(4) ?
    C18 Fe1 . 2.035(2) ?
    C18 H18 . 0.9800 ?
    C19 C20 . 1.411(3) ?
    C19 Fe1 . 2.039(2) ?
    C19 H19 . 0.9800 ?
    C20 C21 . 1.401(4) ?
    C20 Fe1 . 2.037(2) ?
    C20 H20 . 0.9800 ?
    C21 C22 . 1.409(4) ?
    C21 Fe1 . 2.036(2) ?
    C21 H21 . 0.9800 ?
    C22 Fe1 . 2.037(2) ?
    C22 H22 . 0.9800 ?
    C23 O2 . 1.189(2) ?
    C23 O3 . 1.342(2) ?
    C24 O3 . 1.433(3) ?
    C24 H24A . 0.9600 ?
    C24 H24B . 0.9600 ?
    C24 H24C . 0.9600 ?
    C25 N1 . 1.456(3) ?
    C25 H25A . 0.9600 ?
    C25 H25B . 0.9600 ?
    C25 H25C . 0.9600 ?
    N2 H2 . 0.8600 ?
    O1 H1 . 0.8200 ?
loop_
    _geom_angle_atom_site_label_1
    _geom_angle_atom_site_label_2
    _geom_angle_atom_site_label_3
    _geom_angle_site_symmetry_1
    _geom_angle_site_symmetry_3
    _geom_angle
    _geom_angle_publ_flag
    C23 C1 C2 . . 112.62(14) ?
    C23 C1 C12 . . 108.57(13) ?
    C2 C1 C12 . . 111.21(14) ?
    C23 C1 C4 . . 110.26(14) ?
    C2 C1 C4 . . 101.62(13) ?
    C12 C1 C4 . . 112.49(13) ?
    C3 C2 C1 . . 106.16(13) ?
    C3 C2 H2A . . 110.5 ?
    C1 C2 H2A . . 110.5 ?
    C3 C2 H2B . . 110.5 ?
    C1 C2 H2B . . 110.5 ?
    H2A C2 H2B . . 108.7 ?
    N1 C3 C2 . . 104.82(14) ?
    N1 C3 H3A . . 110.8 ?
    C2 C3 H3A . . 110.8 ?
    N1 C3 H3B . . 110.8 ?
    C2 C3 H3B . . 110.8 ?
    H3A C3 H3B . . 108.9 ?
    N1 C4 C5 . . 117.69(14) ?
    N1 C4 C11 . . 108.42(13) ?
    C5 C4 C11 . . 101.53(14) ?
    N1 C4 C1 . . 100.51(13) ?
    C5 C4 C1 . . 113.06(13) ?
    C11 C4 C1 . . 116.27(14) ?
    C6 C5 C10 . . 119.06(18) ?
    C6 C5 C4 . . 131.95(17) ?
    C10 C5 C4 . . 108.95(15) ?
    C5 C6 C7 . . 118.95(19) ?
    C5 C6 H6 . . 120.5 ?
    C7 C6 H6 . . 120.5 ?
    C8 C7 C6 . . 120.91(19) ?
    C8 C7 H7 . . 119.5 ?
    C6 C7 H7 . . 119.5 ?
    C7 C8 C9 . . 121.3(2) ?
    C7 C8 H8 . . 119.4 ?
    C9 C8 H8 . . 119.4 ?
    C10 C9 C8 . . 117.23(19) ?
    C10 C9 H9 . . 121.4 ?
    C8 C9 H9 . . 121.4 ?
    C9 C10 C5 . . 122.56(18) ?
    C9 C10 N2 . . 128.26(18) ?
    C5 C10 N2 . . 109.15(17) ?
    O4 C11 N2 . . 127.13(17) ?
    O4 C11 C4 . . 124.98(18) ?
    N2 C11 C4 . . 107.83(15) ?
    O1 C12 C13 . . 108.70(15) ?
    O1 C12 C1 . . 110.31(14) ?
    C13 C12 C1 . . 111.67(13) ?
    O1 C12 H12 . . 108.7 ?
    C13 C12 H12 . . 108.7 ?
    C1 C12 H12 . . 108.7 ?
    C14 C13 C17 . . 106.99(16) ?
    C14 C13 C12 . . 127.93(16) ?
    C17 C13 C12 . . 125.06(16) ?
    C14 C13 Fe1 . . 69.71(11) ?
    C17 C13 Fe1 . . 69.04(10) ?
    C12 C13 Fe1 . . 125.20(12) ?
    C15 C14 C13 . . 108.39(17) ?
    C15 C14 Fe1 . . 70.06(12) ?
    C13 C14 Fe1 . . 69.45(10) ?
    C15 C14 H14 . . 125.8 ?
    C13 C14 H14 . . 125.8 ?
    Fe1 C14 H14 . . 125.8 ?
    C14 C15 C16 . . 108.36(19) ?
    C14 C15 Fe1 . . 69.48(12) ?
    C16 C15 Fe1 . . 69.79(11) ?
    C14 C15 H15 . . 125.8 ?
    C16 C15 H15 . . 125.8 ?
    Fe1 C15 H15 . . 125.8 ?
    C15 C16 C17 . . 107.79(18) ?
    C15 C16 Fe1 . . 69.80(12) ?
    C17 C16 Fe1 . . 68.89(11) ?
    C15 C16 H16 . . 126.1 ?
    C17 C16 H16 . . 126.1 ?
    Fe1 C16 H16 . . 126.1 ?
    C16 C17 C13 . . 108.46(17) ?
    C16 C17 Fe1 . . 70.47(11) ?
    C13 C17 Fe1 . . 69.78(10) ?
    C16 C17 H17 . . 125.8 ?
    C13 C17 H17 . . 125.8 ?
    Fe1 C17 H17 . . 125.8 ?
    C22 C18 C19 . . 108.3(2) ?
    C22 C18 Fe1 . . 69.98(15) ?
    C19 C18 Fe1 . . 70.07(13) ?
    C22 C18 H18 . . 125.9 ?
    C19 C18 H18 . . 125.9 ?
    Fe1 C18 H18 . . 125.9 ?
    C18 C19 C20 . . 107.8(2) ?
    C18 C19 Fe1 . . 69.77(14) ?
    C20 C19 Fe1 . . 69.68(13) ?
    C18 C19 H19 . . 126.1 ?
    C20 C19 H19 . . 126.1 ?
    Fe1 C19 H19 . . 126.1 ?
    C21 C20 C19 . . 108.0(2) ?
    C21 C20 Fe1 . . 69.86(13) ?
    C19 C20 Fe1 . . 69.80(13) ?
    C21 C20 H20 . . 126.0 ?
    C19 C20 H20 . . 126.0 ?
    Fe1 C20 H20 . . 126.0 ?
    C20 C21 C22 . . 107.8(2) ?
    C20 C21 Fe1 . . 69.92(12) ?
    C22 C21 Fe1 . . 69.77(13) ?
    C20 C21 H21 . . 126.1 ?
    C22 C21 H21 . . 126.1 ?
    Fe1 C21 H21 . . 126.1 ?
    C18 C22 C21 . . 108.1(2) ?
    C18 C22 Fe1 . . 69.85(14) ?
    C21 C22 Fe1 . . 69.76(13) ?
    C18 C22 H22 . . 125.9 ?
    C21 C22 H22 . . 125.9 ?
    Fe1 C22 H22 . . 125.9 ?
    O2 C23 O3 . . 124.13(17) ?
    O2 C23 C1 . . 126.46(17) ?
    O3 C23 C1 . . 109.40(14) ?
    O3 C24 H24A . . 109.5 ?
    O3 C24 H24B . . 109.5 ?
    H24A C24 H24B . . 109.5 ?
    O3 C24 H24C . . 109.5 ?
    H24A C24 H24C . . 109.5 ?
    H24B C24 H24C . . 109.5 ?
    N1 C25 H25A . . 109.5 ?
    N1 C25 H25B . . 109.5 ?
    H25A C25 H25B . . 109.5 ?
    N1 C25 H25C . . 109.5 ?
    H25A C25 H25C . . 109.5 ?
    H25B C25 H25C . . 109.5 ?
    C25 N1 C3 . . 114.47(16) ?
    C25 N1 C4 . . 114.98(16) ?
    C3 N1 C4 . . 106.27(13) ?
    C11 N2 C10 . . 112.48(15) ?
    C11 N2 H2 . . 123.8 ?
    C10 N2 H2 . . 123.8 ?
    C12 O1 H1 . . 109.5 ?
    C23 O3 C24 . . 116.32(17) ?
    C17 Fe1 C13 . . 41.18(7) ?
    C17 Fe1 C18 . . 128.72(10) ?
    C13 Fe1 C18 . . 106.81(8) ?
    C17 Fe1 C14 . . 68.61(8) ?
    C13 Fe1 C14 . . 40.84(8) ?
    C18 Fe1 C14 . . 116.51(10) ?
    C17 Fe1 C21 . . 150.81(9) ?
    C13 Fe1 C21 . . 167.57(9) ?
    C18 Fe1 C21 . . 67.85(10) ?
    C14 Fe1 C21 . . 130.22(10) ?
    C17 Fe1 C22 . . 166.97(10) ?
    C13 Fe1 C22 . . 128.40(9) ?
    C18 Fe1 C22 . . 40.17(11) ?
    C14 Fe1 C22 . . 108.40(10) ?
    C21 Fe1 C22 . . 40.46(10) ?
    C17 Fe1 C20 . . 117.57(9) ?
    C13 Fe1 C20 . . 149.72(9) ?
    C18 Fe1 C20 . . 67.79(10) ?
    C14 Fe1 C20 . . 168.90(9) ?
    C21 Fe1 C20 . . 40.22(10) ?
    C22 Fe1 C20 . . 67.71(10) ?
    C17 Fe1 C19 . . 108.01(9) ?
    C13 Fe1 C19 . . 115.90(9) ?
    C18 Fe1 C19 . . 40.17(11) ?
    C14 Fe1 C19 . . 148.99(9) ?
    C21 Fe1 C19 . . 67.87(10) ?
    C22 Fe1 C19 . . 67.59(11) ?
    C20 Fe1 C19 . . 40.51(9) ?
    C17 Fe1 C16 . . 40.64(8) ?
    C13 Fe1 C16 . . 68.81(7) ?
    C18 Fe1 C16 . . 167.72(11) ?
    C14 Fe1 C16 . . 68.24(8) ?
    C21 Fe1 C16 . . 118.72(9) ?
    C22 Fe1 C16 . . 151.33(11) ?
    C20 Fe1 C16 . . 109.81(9) ?
    C19 Fe1 C16 . . 130.30(10) ?
    C17 Fe1 C15 . . 68.26(8) ?
    C13 Fe1 C15 . . 68.54(8) ?
    C18 Fe1 C15 . . 150.04(12) ?
    C14 Fe1 C15 . . 40.45(8) ?
    C21 Fe1 C15 . . 110.06(10) ?
    C22 Fe1 C15 . . 118.31(11) ?
    C20 Fe1 C15 . . 131.14(9) ?
    C19 Fe1 C15 . . 169.14(10) ?
    C16 Fe1 C15 . . 40.41(9) ?
loop_
    _geom_torsion_atom_site_label_1
    _geom_torsion_atom_site_label_2
    _geom_torsion_atom_site_label_3
    _geom_torsion_atom_site_label_4
    _geom_torsion_site_symmetry_1
    _geom_torsion_site_symmetry_2
    _geom_torsion_site_symmetry_3
    _geom_torsion_site_symmetry_4
    _geom_torsion
    _geom_torsion_publ_flag
    C23 C1 C2 C3 . . . . -138.59(16) ?
    C12 C1 C2 C3 . . . . 99.27(17) ?
    C4 C1 C2 C3 . . . . -20.64(18) ?
    C1 C2 C3 N1 . . . . -6.0(2) ?
    C23 C1 C4 N1 . . . . 159.30(13) ?
    C2 C1 C4 N1 . . . . 39.66(15) ?
    C12 C1 C4 N1 . . . . -79.34(15) ?
    C23 C1 C4 C5 . . . . 32.95(18) ?
    C2 C1 C4 C5 . . . . -86.69(16) ?
    C12 C1 C4 C5 . . . . 154.30(14) ?
    C23 C1 C4 C11 . . . . -83.95(18) ?
    C2 C1 C4 C11 . . . . 156.41(15) ?
    C12 C1 C4 C11 . . . . 37.4(2) ?
    N1 C4 C5 C6 . . . . -62.1(3) ?
    C11 C4 C5 C6 . . . . 179.76(19) ?
    C1 C4 C5 C6 . . . . 54.5(3) ?
    N1 C4 C5 C10 . . . . 120.26(16) ?
    C11 C4 C5 C10 . . . . 2.13(18) ?
    C1 C4 C5 C10 . . . . -123.17(15) ?
    C10 C5 C6 C7 . . . . -0.1(3) ?
    C4 C5 C6 C7 . . . . -177.57(19) ?
    C5 C6 C7 C8 . . . . 0.7(3) ?
    C6 C7 C8 C9 . . . . 0.0(3) ?
    C7 C8 C9 C10 . . . . -1.2(3) ?
    C8 C9 C10 C5 . . . . 1.8(3) ?
    C8 C9 C10 N2 . . . . 179.61(19) ?
    C6 C5 C10 C9 . . . . -1.2(3) ?
    C4 C5 C10 C9 . . . . 176.81(17) ?
    C6 C5 C10 N2 . . . . -179.33(16) ?
    C4 C5 C10 N2 . . . . -1.3(2) ?
    N1 C4 C11 O4 . . . . 50.5(2) ?
    C5 C4 C11 O4 . . . . 175.11(18) ?
    C1 C4 C11 O4 . . . . -61.8(2) ?
    N1 C4 C11 N2 . . . . -126.84(16) ?
    C5 C4 C11 N2 . . . . -2.24(18) ?
    C1 C4 C11 N2 . . . . 120.90(17) ?
    C23 C1 C12 O1 . . . . -175.17(14) ?
    C2 C1 C12 O1 . . . . -50.71(19) ?
    C4 C1 C12 O1 . . . . 62.52(18) ?
    C23 C1 C12 C13 . . . . -54.17(18) ?
    C2 C1 C12 C13 . . . . 70.28(18) ?
    C4 C1 C12 C13 . . . . -176.49(14) ?
    O1 C12 C13 C14 . . . . 21.8(2) ?
    C1 C12 C13 C14 . . . . -100.2(2) ?
    O1 C12 C13 C17 . . . . -156.64(17) ?
    C1 C12 C13 C17 . . . . 81.4(2) ?
    O1 C12 C13 Fe1 . . . . -68.91(18) ?
    C1 C12 C13 Fe1 . . . . 169.16(12) ?
    C17 C13 C14 C15 . . . . -0.2(2) ?
    C12 C13 C14 C15 . . . . -178.85(17) ?
    Fe1 C13 C14 C15 . . . . -59.44(14) ?
    C17 C13 C14 Fe1 . . . . 59.22(12) ?
    C12 C13 C14 Fe1 . . . . -119.41(18) ?
    C13 C14 C15 C16 . . . . -0.1(2) ?
    Fe1 C14 C15 C16 . . . . -59.15(14) ?
    C13 C14 C15 Fe1 . . . . 59.06(14) ?
    C14 C15 C16 C17 . . . . 0.4(2) ?
    Fe1 C15 C16 C17 . . . . -58.59(13) ?
    C14 C15 C16 Fe1 . . . . 58.96(15) ?
    C15 C16 C17 C13 . . . . -0.5(2) ?
    Fe1 C16 C17 C13 . . . . -59.66(13) ?
    C15 C16 C17 Fe1 . . . . 59.16(14) ?
    C14 C13 C17 C16 . . . . 0.4(2) ?
    C12 C13 C17 C16 . . . . 179.13(16) ?
    Fe1 C13 C17 C16 . . . . 60.09(13) ?
    C14 C13 C17 Fe1 . . . . -59.65(13) ?
    C12 C13 C17 Fe1 . . . . 119.04(17) ?
    C22 C18 C19 C20 . . . . 0.3(3) ?
    Fe1 C18 C19 C20 . . . . -59.52(15) ?
    C22 C18 C19 Fe1 . . . . 59.78(18) ?
    C18 C19 C20 C21 . . . . -0.1(3) ?
    Fe1 C19 C20 C21 . . . . -59.65(16) ?
    C18 C19 C20 Fe1 . . . . 59.57(16) ?
    C19 C20 C21 C22 . . . . -0.1(3) ?
    Fe1 C20 C21 C22 . . . . -59.75(16) ?
    C19 C20 C21 Fe1 . . . . 59.61(15) ?
    C19 C18 C22 C21 . . . . -0.3(3) ?
    Fe1 C18 C22 C21 . . . . 59.49(17) ?
    C19 C18 C22 Fe1 . . . . -59.84(16) ?
    C20 C21 C22 C18 . . . . 0.3(3) ?
    Fe1 C21 C22 C18 . . . . -59.55(17) ?
    C20 C21 C22 Fe1 . . . . 59.85(16) ?
    C2 C1 C23 O2 . . . . -6.8(3) ?
    C12 C1 C23 O2 . . . . 116.80(19) ?
    C4 C1 C23 O2 . . . . -119.55(19) ?
    C2 C1 C23 O3 . . . . 173.34(14) ?
    C12 C1 C23 O3 . . . . -63.05(17) ?
    C4 C1 C23 O3 . . . . 60.60(17) ?
    C2 C3 N1 C25 . . . . 161.08(18) ?
    C2 C3 N1 C4 . . . . 33.1(2) ?
    C5 C4 N1 C25 . . . . -50.3(2) ?
    C11 C4 N1 C25 . . . . 64.0(2) ?
    C1 C4 N1 C25 . . . . -173.53(16) ?
    C5 C4 N1 C3 . . . . 77.38(19) ?
    C11 C4 N1 C3 . . . . -168.23(15) ?
    C1 C4 N1 C3 . . . . -45.80(17) ?
    O4 C11 N2 C10 . . . . -175.66(19) ?
    C4 C11 N2 C10 . . . . 1.6(2) ?
    C9 C10 N2 C11 . . . . -178.23(19) ?
    C5 C10 N2 C11 . . . . -0.2(2) ?
    O2 C23 O3 C24 . . . . 3.4(3) ?
    C1 C23 O3 C24 . . . . -176.78(18) ?
    C16 C17 Fe1 C13 . . . . -119.26(16) ?
    C16 C17 Fe1 C18 . . . . 171.42(14) ?
    C13 C17 Fe1 C18 . . . . -69.31(16) ?
    C16 C17 Fe1 C14 . . . . -81.09(13) ?
    C13 C17 Fe1 C14 . . . . 38.17(11) ?
    C16 C17 Fe1 C21 . . . . 55.0(2) ?
    C13 C17 Fe1 C21 . . . . 174.30(18) ?
    C16 C17 Fe1 C22 . . . . -160.2(4) ?
    C13 C17 Fe1 C22 . . . . -41.0(5) ?
    C16 C17 Fe1 C20 . . . . 88.77(14) ?
    C13 C17 Fe1 C20 . . . . -151.97(12) ?
    C16 C17 Fe1 C19 . . . . 131.71(13) ?
    C13 C17 Fe1 C19 . . . . -109.03(13) ?
    C13 C17 Fe1 C16 . . . . 119.26(16) ?
    C16 C17 Fe1 C15 . . . . -37.44(12) ?
    C13 C17 Fe1 C15 . . . . 81.82(12) ?
    C14 C13 Fe1 C17 . . . . 118.38(16) ?
    C12 C13 Fe1 C17 . . . . -118.9(2) ?
    C14 C13 Fe1 C18 . . . . -111.31(14) ?
    C17 C13 Fe1 C18 . . . . 130.31(14) ?
    C12 C13 Fe1 C18 . . . . 11.45(19) ?
    C17 C13 Fe1 C14 . . . . -118.38(16) ?
    C12 C13 Fe1 C14 . . . . 122.8(2) ?
    C14 C13 Fe1 C21 . . . . -48.6(4) ?
    C17 C13 Fe1 C21 . . . . -167.0(4) ?
    C12 C13 Fe1 C21 . . . . 74.2(5) ?
    C14 C13 Fe1 C22 . . . . -72.49(16) ?
    C17 C13 Fe1 C22 . . . . 169.13(14) ?
    C12 C13 Fe1 C22 . . . . 50.3(2) ?
    C14 C13 Fe1 C20 . . . . 174.09(16) ?
    C17 C13 Fe1 C20 . . . . 55.7(2) ?
    C12 C13 Fe1 C20 . . . . -63.1(2) ?
    C14 C13 Fe1 C19 . . . . -153.52(13) ?
    C17 C13 Fe1 C19 . . . . 88.10(14) ?
    C12 C13 Fe1 C19 . . . . -30.76(19) ?
    C14 C13 Fe1 C16 . . . . 80.83(12) ?
    C17 C13 Fe1 C16 . . . . -37.55(11) ?
    C12 C13 Fe1 C16 . . . . -156.41(17) ?
    C14 C13 Fe1 C15 . . . . 37.30(12) ?
    C17 C13 Fe1 C15 . . . . -81.07(12) ?
    C12 C13 Fe1 C15 . . . . 160.07(18) ?
    C22 C18 Fe1 C17 . . . . 170.45(14) ?
    C19 C18 Fe1 C17 . . . . -70.40(17) ?
    C22 C18 Fe1 C13 . . . . 130.39(15) ?
    C19 C18 Fe1 C13 . . . . -110.46(14) ?
    C22 C18 Fe1 C14 . . . . 87.48(16) ?
    C19 C18 Fe1 C14 . . . . -153.37(13) ?
    C22 C18 Fe1 C21 . . . . -37.69(16) ?
    C19 C18 Fe1 C21 . . . . 81.46(16) ?
    C19 C18 Fe1 C22 . . . . 119.2(2) ?
    C22 C18 Fe1 C20 . . . . -81.28(16) ?
    C19 C18 Fe1 C20 . . . . 37.87(15) ?
    C22 C18 Fe1 C19 . . . . -119.2(2) ?
    C22 C18 Fe1 C16 . . . . -162.4(4) ?
    C19 C18 Fe1 C16 . . . . -43.2(5) ?
    C22 C18 Fe1 C15 . . . . 54.3(2) ?
    C19 C18 Fe1 C15 . . . . 173.49(16) ?
    C15 C14 Fe1 C17 . . . . 81.16(14) ?
    C13 C14 Fe1 C17 . . . . -38.48(11) ?
    C15 C14 Fe1 C13 . . . . 119.63(17) ?
    C15 C14 Fe1 C18 . . . . -155.11(15) ?
    C13 C14 Fe1 C18 . . . . 85.25(14) ?
    C15 C14 Fe1 C21 . . . . -72.58(17) ?
    C13 C14 Fe1 C21 . . . . 167.79(12) ?
    C15 C14 Fe1 C22 . . . . -112.34(15) ?
    C13 C14 Fe1 C22 . . . . 128.03(13) ?
    C15 C14 Fe1 C20 . . . . -44.7(5) ?
    C13 C14 Fe1 C20 . . . . -164.3(4) ?
    C15 C14 Fe1 C19 . . . . 170.75(18) ?
    C13 C14 Fe1 C19 . . . . 51.1(2) ?
    C15 C14 Fe1 C16 . . . . 37.30(13) ?
    C13 C14 Fe1 C16 . . . . -82.33(12) ?
    C13 C14 Fe1 C15 . . . . -119.63(17) ?
    C20 C21 Fe1 C17 . . . . 49.7(3) ?
    C22 C21 Fe1 C17 . . . . 168.43(19) ?
    C20 C21 Fe1 C13 . . . . -148.0(4) ?
    C22 C21 Fe1 C13 . . . . -29.3(5) ?
    C20 C21 Fe1 C18 . . . . -81.33(16) ?
    C22 C21 Fe1 C18 . . . . 37.43(18) ?
    C20 C21 Fe1 C14 . . . . 171.99(13) ?
    C22 C21 Fe1 C14 . . . . -69.2(2) ?
    C20 C21 Fe1 C22 . . . . -118.8(2) ?
    C22 C21 Fe1 C20 . . . . 118.8(2) ?
    C20 C21 Fe1 C19 . . . . -37.81(14) ?
    C22 C21 Fe1 C19 . . . . 80.95(18) ?
    C20 C21 Fe1 C16 . . . . 87.17(15) ?
    C22 C21 Fe1 C16 . . . . -154.08(16) ?
    C20 C21 Fe1 C15 . . . . 130.76(14) ?
    C22 C21 Fe1 C15 . . . . -110.48(17) ?
    C18 C22 Fe1 C17 . . . . -35.1(5) ?
    C21 C22 Fe1 C17 . . . . -154.3(4) ?
    C18 C22 Fe1 C13 . . . . -68.48(19) ?
    C21 C22 Fe1 C13 . . . . 172.29(14) ?
    C21 C22 Fe1 C18 . . . . -119.2(2) ?
    C18 C22 Fe1 C14 . . . . -109.58(16) ?
    C21 C22 Fe1 C14 . . . . 131.19(16) ?
    C18 C22 Fe1 C21 . . . . 119.2(2) ?
    C18 C22 Fe1 C20 . . . . 81.51(17) ?
    C21 C22 Fe1 C20 . . . . -37.72(15) ?
    C18 C22 Fe1 C19 . . . . 37.54(16) ?
    C21 C22 Fe1 C19 . . . . -81.69(17) ?
    C18 C22 Fe1 C16 . . . . 172.29(18) ?
    C21 C22 Fe1 C16 . . . . 53.1(3) ?
    C18 C22 Fe1 C15 . . . . -152.56(15) ?
    C21 C22 Fe1 C15 . . . . 88.21(18) ?
    C21 C20 Fe1 C17 . . . . -155.20(14) ?
    C19 C20 Fe1 C17 . . . . 85.74(16) ?
    C21 C20 Fe1 C13 . . . . 166.94(15) ?
    C19 C20 Fe1 C13 . . . . 47.9(2) ?
    C21 C20 Fe1 C18 . . . . 81.50(16) ?
    C19 C20 Fe1 C18 . . . . -37.55(16) ?
    C21 C20 Fe1 C14 . . . . -33.5(5) ?
    C19 C20 Fe1 C14 . . . . -152.6(4) ?
    C19 C20 Fe1 C21 . . . . -119.1(2) ?
    C21 C20 Fe1 C22 . . . . 37.94(16) ?
    C19 C20 Fe1 C22 . . . . -81.11(17) ?
    C21 C20 Fe1 C19 . . . . 119.1(2) ?
    C21 C20 Fe1 C16 . . . . -111.40(15) ?
    C19 C20 Fe1 C16 . . . . 129.54(15) ?
    C21 C20 Fe1 C15 . . . . -70.86(18) ?
    C19 C20 Fe1 C15 . . . . 170.08(15) ?
    C18 C19 Fe1 C17 . . . . 129.38(15) ?
    C20 C19 Fe1 C17 . . . . -111.64(15) ?
    C18 C19 Fe1 C13 . . . . 85.60(16) ?
    C20 C19 Fe1 C13 . . . . -155.43(14) ?
    C20 C19 Fe1 C18 . . . . 119.0(2) ?
    C18 C19 Fe1 C14 . . . . 51.1(2) ?
    C20 C19 Fe1 C14 . . . . 170.10(16) ?
    C18 C19 Fe1 C21 . . . . -81.43(16) ?
    C20 C19 Fe1 C21 . . . . 37.54(15) ?
    C18 C19 Fe1 C22 . . . . -37.54(15) ?
    C20 C19 Fe1 C22 . . . . 81.43(16) ?
    C18 C19 Fe1 C20 . . . . -119.0(2) ?
    C18 C19 Fe1 C16 . . . . 168.99(14) ?
    C20 C19 Fe1 C16 . . . . -72.04(18) ?
    C18 C19 Fe1 C15 . . . . -162.5(5) ?
    C20 C19 Fe1 C15 . . . . -43.5(6) ?
    C15 C16 Fe1 C17 . . . . -119.41(17) ?
    C15 C16 Fe1 C13 . . . . -81.38(13) ?
    C17 C16 Fe1 C13 . . . . 38.03(11) ?
    C15 C16 Fe1 C18 . . . . -152.6(4) ?
    C17 C16 Fe1 C18 . . . . -33.2(5) ?
    C15 C16 Fe1 C14 . . . . -37.34(12) ?
    C17 C16 Fe1 C14 . . . . 82.07(12) ?
    C15 C16 Fe1 C21 . . . . 87.70(15) ?
    C17 C16 Fe1 C21 . . . . -152.89(13) ?
    C15 C16 Fe1 C22 . . . . 51.4(2) ?
    C17 C16 Fe1 C22 . . . . 170.85(18) ?
    C15 C16 Fe1 C20 . . . . 130.97(13) ?
    C17 C16 Fe1 C20 . . . . -109.62(13) ?
    C15 C16 Fe1 C19 . . . . 172.03(13) ?
    C17 C16 Fe1 C19 . . . . -68.56(16) ?
    C17 C16 Fe1 C15 . . . . 119.41(17) ?
    C14 C15 Fe1 C17 . . . . -82.10(13) ?
    C16 C15 Fe1 C17 . . . . 37.65(12) ?
    C14 C15 Fe1 C13 . . . . -37.65(12) ?
    C16 C15 Fe1 C13 . . . . 82.10(13) ?
    C14 C15 Fe1 C18 . . . . 48.9(2) ?
    C16 C15 Fe1 C18 . . . . 168.69(17) ?
    C16 C15 Fe1 C14 . . . . 119.75(18) ?
    C14 C15 Fe1 C21 . . . . 129.14(14) ?
    C16 C15 Fe1 C21 . . . . -111.11(14) ?
    C14 C15 Fe1 C22 . . . . 85.47(15) ?
    C16 C15 Fe1 C22 . . . . -154.78(13) ?
    C14 C15 Fe1 C20 . . . . 169.64(13) ?
    C16 C15 Fe1 C20 . . . . -70.61(17) ?
    C14 C15 Fe1 C19 . . . . -153.9(5) ?
    C16 C15 Fe1 C19 . . . . -34.2(5) ?
    C14 C15 Fe1 C16 . . . . -119.75(18) ?
loop_
    _geom_hbond_atom_site_label_D
    _geom_hbond_atom_site_label_H
    _geom_hbond_atom_site_label_A
    _geom_hbond_site_symmetry_A
    _geom_hbond_distance_DH
    _geom_hbond_distance_HA
    _geom_hbond_distance_DA
    _geom_hbond_angle_DHA
    _geom_hbond_publ_flag
    O1 H1 N1 . 0.8200 2.0700 2.781(2) 145.00 yes
    N2 H2 O1 4_566 0.86 2.43 3.154(2) 142 yes
    N2 H2 O4 5_555 0.86 2.52 3.211(2) 137 yes
    C9 H9 O4 5_555 0.93 2.41 3.185(2) 141 yes
    C2 H2A O2 . 0.97 2.46 2.856(2) 104 yes
    C12 H12 O4 . 0.98 2.41 2.941(2) 113 yes
data_global
_journal_date_recd_electronic     2009-03-23
_journal_date_accepted     2009-04-03
_journal_name_full     'Acta Crystallographica, Section E'
_journal_year     2009
_journal_volume     65
_journal_issue      5
_journal_page_first     m531
_journal_page_last     m532
_journal_paper_category     QM
_journal_coeditor_code     BT2914
_publ_contact_author_name     'Dr.L.Sudha'
_publ_contact_author_address
;
Department of Physics
SRM University
Ramapuram Campus
Chennai  600 089
India
;
_publ_contact_author_email     'sudharose18@gmail.com'
_publ_contact_author_fax     '91 44 22491777'
_publ_contact_author_phone     '91 44 24911709'
_publ_section_title
;\
Methyl 3-[ferrocenyl(hydroxy)methyl]-1-methyl-2'-oxospiro[pyrrolidine-2,3'-\
indoline]-3-carboxylate
;
loop_
    _publ_author_name
    _publ_author_address
    'E. Theboral Sugi Kamala'
;
 Department of Physics
  Easwari Engineering College
  Ramapuram
  Chennai 600 089, India
;
    'S. Nirmala'
;
 Department of Physics
  Easwari Engineering College
  Ramapuram
  Chennai 600 089, India
;
    'L. Sudha'
; Department of Physics
  SRM University
  Ramapuram Campus
  Chennai 600 089
  India
;
    'S. Kathiravan'
; Department of Organic Chemistry
  University of Madras
  Guindy Campus
  Chennai 600 025, India
;
    'R. Raghunathan'
; Department of Organic Chemistry
  University of Madras
  Guindy Campus
  Chennai 600 025, India
;
_publ_section_synopsis     .
