# Supplementary material for: Methyl 3-[ferrocen­yl(hydr­oxy)meth­yl]-1-methyl-2′-oxospiro­[pyrrolidine-2,3′-indoline]-3-carboxyl­ate
Source: Acta Crystallogr Sect E Struct Rep Online. 2009 Apr 18;65(Pt 5):m531–2. doi: 10.1107/S1600536809012756 (PMC2977586; doi:10.1107/S1600536809012756)
Supplement: Supplementary file 2 [file e-65-0m531-Isup2.hkl]

#
# h,k,l, Fc-squared, Fo-squared, sigma(Fo-squared) and status flag
#
data_I
_shelx_title ' rrsk346 in P 21/c'
_shelx_refln_list_code          4
_shelx_F_calc_maximum      272.27
_exptl_crystal_F_000       992.00
_reflns_d_resolution_high  0.7154
 
loop_
 _symmetry_equiv_pos_as_xyz
 'x, y, z'
 '-x, y+1/2, -z+1/2'
 '-x, -y, -z'
 'x, -y-1/2, z-1/2'
 
_cell_length_a     9.0120
_cell_length_b    24.0565
_cell_length_c     9.9538
_cell_angle_alpha  90.000
_cell_angle_beta   93.203
_cell_angle_gamma  90.000
 
_shelx_F_squared_multiplier     1.000
 
loop_
 _refln_index_h
 _refln_index_k
 _refln_index_l
 _refln_F_squared_calc
 _refln_F_squared_meas
 _refln_F_squared_sigma
 _refln_observed_status
   1   0   0     4630.19     4858.62     98.80 o
   2   0   0    19527.36    20815.14    292.75 o
   3   0   0      294.50      365.12      9.00 o
   4   0   0      188.79      196.32      7.92 o
   5   0   0     9202.44     9599.41    177.70 o
   6   0   0     2247.48     2237.55     41.22 o
   7   0   0      915.28      937.83     33.93 o
   8   0   0      605.06      580.79     25.32 o
   9   0   0      981.94      870.58     33.76 o
  10   0   0      166.19      132.26     16.99 o
  11   0   0      247.88      249.31     22.77 o
  12   0   0       97.43      118.41     28.32 o
   1   1   0     4196.49     4294.16    162.74 o
   2   1   0     9759.20    10454.58    121.21 o
   3   1   0     3224.48     3163.10     34.13 o
   4   1   0     1906.78     1971.13     23.31 o
   5   1   0     1920.08     1932.76     26.29 o
   6   1   0      326.93      336.51      7.84 o
   7   1   0      535.05      556.49     12.45 o
   8   1   0      672.27      639.81     21.44 o
   9   1   0       16.02       14.09      7.33 o
  10   1   0      251.20      226.12     14.15 o
  11   1   0      184.95      217.62     16.08 o
  12   1   0       11.71        3.84      9.78 o
   0   2   0     1510.81       -0.25      0.25 o
   1   2   0      159.64      158.13      2.46 o
   2   2   0    15393.44    16255.16    173.26 o
   3   2   0    10031.90    10432.87    105.68 o
   4   2   0     1508.61     1561.27     18.15 o
   5   2   0      166.14      181.99      5.29 o
   6   2   0       20.97       19.71      3.03 o
   7   2   0      111.71      120.08      6.37 o
   8   2   0        6.64        4.04      7.72 o
   9   2   0        0.41       -4.40      6.44 o
  10   2   0       35.52       29.45      8.73 o
  11   2   0       19.68       13.33     10.76 o
  12   2   0        0.11       -0.67      9.53 o
   1   3   0     4177.51     4474.84     42.83 o
   2   3   0    26516.17    27803.06    275.99 o
   3   3   0     1437.28     1617.01     18.92 o
   4   3   0     7146.11     7316.53     76.00 o
   5   3   0      305.71      327.92      7.48 o
   6   3   0      373.61      395.73      8.52 o
   7   3   0      659.81      646.37     13.33 o
   8   3   0       34.98       35.92      7.38 o
   9   3   0       26.72       28.86      7.89 o
  10   3   0        7.61        6.55      7.82 o
  11   3   0      204.51      215.29     15.28 o
  12   3   0        1.37       -1.32      9.02 o
   0   4   0    74130.09    76685.45   1088.20 o
   1   4   0       16.67       29.10      1.25 o
   2   4   0       99.01      118.28      4.56 o
   3   4   0       38.81       42.14      2.61 o
   4   4   0      455.60      438.28      7.96 o
   5   4   0      868.80      826.24     12.75 o
   6   4   0     5996.30     5902.73     64.28 o
   7   4   0      672.06      667.20     12.97 o
   8   4   0      845.28      905.32     20.64 o
   9   4   0       53.51       38.63      8.11 o
  10   4   0      169.61      161.32     12.73 o
  11   4   0      200.54      247.95     16.01 o
  12   4   0      158.84      151.49     14.75 o
   1   5   0      527.42      507.08      6.38 o
   2   5   0       34.87       38.88      2.06 o
   3   5   0      796.08      622.79      9.05 o
   4   5   0     3055.05     2871.87     32.29 o
   5   5   0      211.61      198.14      6.00 o
   6   5   0     1589.69     1655.69     22.22 o
   7   5   0     1115.62     1131.90     18.51 o
   8   5   0      305.72      307.37     11.03 o
   9   5   0      295.56      292.61     14.32 o
  10   5   0      794.68      799.15     24.25 o
  11   5   0      249.88      262.91     20.41 o
  12   5   0        4.54       13.45     10.20 o
   0   6   0      569.45      555.51      8.35 o
   1   6   0      548.14      606.06      7.42 o
   2   6   0     3814.36     3960.94     41.19 o
   3   6   0      409.89      414.89      6.98 o
   4   6   0       22.97       32.41      2.86 o
   5   6   0      837.40      819.07     12.84 o
   6   6   0        9.04       11.51      3.39 o
   7   6   0      701.59      681.09     13.11 o
   8   6   0      822.36      785.84     20.29 o
   9   6   0        2.69        3.53      6.92 o
  10   6   0        4.95       15.07      8.22 o
  11   6   0       43.13       44.79     10.51 o
  12   6   0        0.81       -5.31      9.41 o
   1   7   0     5841.85     6061.27     65.61 o
   2   7   0     3283.85     3318.33     34.96 o
   3   7   0       48.13       39.94      2.57 o
   4   7   0        1.54        3.58      2.16 o
   5   7   0      815.38      842.77     13.09 o
   6   7   0      144.27      182.28      6.51 o
   7   7   0      174.96      165.30      6.77 o
   8   7   0      527.49      507.27     13.96 o
   9   7   0       65.61       48.89      8.54 o
  10   7   0       18.41       26.19      8.95 o
  11   7   0      110.22      148.70     14.18 o
  12   7   0       22.38       19.90     10.54 o
   0   8   0      613.53      528.41      9.36 o
   1   8   0        7.73        9.20      1.48 o
   2   8   0        5.27        6.04      1.62 o
   3   8   0      125.52      136.40      4.00 o
   4   8   0        7.35       15.78      2.60 o
   5   8   0      240.15      208.26      6.08 o
   6   8   0     3389.48     3275.29     38.39 o
   7   8   0      102.50       94.66      5.78 o
   8   8   0      787.82      788.29     16.36 o
   9   8   0        5.29        3.54      6.90 o
  10   8   0       31.38       23.72      8.52 o
  11   8   0       58.26       50.88     10.74 o
  12   8   0      167.51      168.83     15.19 o
   1   9   0      730.35      748.52      9.81 o
   2   9   0     1089.06     1117.45     13.42 o
   3   9   0     1540.03     1374.11     16.77 o
   4   9   0     4166.74     4053.86     44.07 o
   5   9   0       89.68       70.17      4.12 o
   6   9   0      919.87      924.36     14.83 o
   7   9   0      209.35      211.91      7.50 o
   8   9   0       77.30       84.38      6.80 o
   9   9   0      709.43      720.17     21.82 o
  10   9   0      271.50      249.07     15.08 o
  11   9   0       16.28       20.53     12.59 o
  12   9   0       11.76        1.16      9.82 o
   0  10   0     1702.28     1594.71     24.60 o
   1  10   0       18.10       30.00      1.85 o
   2  10   0     3387.67     3492.11     36.90 o
   3  10   0      832.67      822.46     13.84 o
   4  10   0     1503.19     1519.83     19.17 o
   5  10   0      246.63      253.68      6.83 o
   6  10   0        3.38        3.51      3.14 o
   7  10   0      479.71      449.27     10.59 o
   8  10   0      999.29      955.89     18.29 o
   9  10   0      105.88      108.11      9.31 o
  10  10   0      258.46      271.43     15.47 o
  11  10   0      203.09      214.17     21.69 o
   1  11   0     2450.39     2741.43     29.04 o
   2  11   0      289.80      352.71      6.09 o
   3  11   0       38.05       36.14      2.80 o
   4  11   0        4.53        3.42      2.87 o
   5  11   0       72.20       86.10      4.71 o
   6  11   0       74.48       81.23      4.92 o
   7  11   0       24.47       20.13      4.20 o
   8  11   0      332.67      307.81      9.67 o
   9  11   0      101.05       86.38      7.89 o
  10  11   0       32.60       22.34      9.14 o
  11  11   0        1.96        8.60     16.55 o
   0  12   0      362.81      364.66      8.48 o
   1  12   0     1662.79     1651.80     18.44 o
   2  12   0     1123.96     1179.52     14.34 o
   3  12   0       19.20       22.46      2.67 o
   4  12   0        0.41        7.79      2.72 o
   5  12   0      406.95      405.74      8.61 o
   6  12   0      195.04      219.78      7.05 o
   7  12   0      362.65      370.45      9.65 o
   8  12   0       19.30       19.09      4.95 o
   9  12   0       48.94       42.62      6.94 o
  10  12   0       35.93       34.08      9.37 o
  11  12   0        0.90       -9.85      9.85 o
   1  13   0       74.84       56.42      4.28 o
   2  13   0     8703.57     8748.91     88.91 o
   3  13   0     1604.47     1586.03     19.22 o
   4  13   0     3949.24     3934.32     43.15 o
   5  13   0        2.22        1.49      2.93 o
   6  13   0      603.51      607.76     11.68 o
   7  13   0      219.04      230.43      7.97 o
   8  13   0       10.23       15.47      4.84 o
   9  13   0      349.58      382.41     13.35 o
  10  13   0      177.75      193.12     17.96 o
  11  13   0       16.72       23.22     15.33 o
   0  14   0     2604.98     2526.59     38.32 o
   1  14   0      484.51      432.62      6.71 o
   2  14   0     3234.39     3378.98     38.76 o
   3  14   0      326.58      358.37      7.05 o
   4  14   0      541.95      562.10     10.83 o
   5  14   0      919.30      893.96     15.21 o
   6  14   0       42.72       33.95      4.27 o
   7  14   0      792.20      784.06     14.52 o
   8  14   0       60.52       62.90      6.56 o
   9  14   0        1.79        4.71      6.49 o
  10  14   0       18.97       23.57      9.37 o
  11  14   0      111.14      114.19     19.23 o
   1  15   0      189.43      180.36      4.38 o
   2  15   0      708.17      756.02     10.45 o
   3  15   0      219.85      211.74      5.99 o
   4  15   0      948.87      947.19     13.76 o
   5  15   0      553.38      553.13     10.50 o
   6  15   0      132.06      119.13      5.86 o
   7  15   0      154.38      138.55      7.60 o
   8  15   0       34.20       31.43      5.39 o
   9  15   0      160.26      167.10     12.95 o
  10  15   0       10.73       23.68     10.02 o
  11  15   0        5.02        2.54     13.42 o
   0  16   0        8.97       15.86      3.50 o
   1  16   0      340.31      308.65      8.31 o
   2  16   0      464.60      499.44      7.99 o
   3  16   0      150.33      152.11      4.82 o
   4  16   0       72.31       72.09      5.29 o
   5  16   0       29.13       19.01      3.74 o
   6  16   0      202.76      196.45      7.64 o
   7  16   0      224.47      233.25      8.88 o
   8  16   0        1.20       -4.01      5.13 o
   9  16   0        7.77        4.61      6.57 o
  10  16   0        0.02        7.47     12.47 o
  11  16   0        2.93       -4.87     13.38 o
   1  17   0      267.27      218.30      8.55 o
   2  17   0      330.13      323.60      6.36 o
   3  17   0      577.96      561.35     11.43 o
   4  17   0     2837.03     2872.94     33.02 o
   5  17   0        9.81        6.70      3.55 o
   6  17   0      160.41      156.54      7.74 o
   7  17   0       37.28       43.33      6.09 o
   8  17   0      116.62      116.11      8.29 o
   9  17   0      212.32      223.38     12.15 o
  10  17   0      173.35      198.39     14.04 o
   0  18   0     1360.79     1268.98     24.59 o
   1  18   0      150.24      116.60      4.10 o
   2  18   0      234.88      260.39      6.20 o
   3  18   0       44.51       51.59      3.48 o
   4  18   0      291.64      290.06      8.56 o
   5  18   0     2030.45     1899.89     28.18 o
   6  18   0       60.38       63.29      6.04 o
   7  18   0      827.10      822.93     17.63 o
   8  18   0      207.91      207.52      9.91 o
   9  18   0       26.71       28.30      7.57 o
  10  18   0       59.61       55.14     10.12 o
   1  19   0       61.41       71.48      4.61 o
   2  19   0      773.13      759.74     12.36 o
   3  19   0      716.16      671.21     12.14 o
   4  19   0      236.93      244.43      8.59 o
   5  19   0       10.61       13.14      4.47 o
   6  19   0      129.14      132.26      8.99 o
   7  19   0       80.83       76.96      6.88 o
   8  19   0       91.81       91.23      8.00 o
   9  19   0       60.61       60.37      8.05 o
  10  19   0      153.55      157.75     13.12 o
   0  20   0      262.05      255.23     15.37 o
   1  20   0      358.16      336.04      6.98 o
   2  20   0      203.39      203.69      5.98 o
   3  20   0       97.38       98.59      6.01 o
   4  20   0      126.78      122.04      8.44 o
   5  20   0       87.61       85.08      8.37 o
   6  20   0       55.16       55.56      7.53 o
   7  20   0       21.47       12.36      5.40 o
   8  20   0       40.48       34.37      7.90 o
   9  20   0        0.39       10.68      6.60 o
  10  20   0        9.90       27.08      9.33 o
   1  21   0      127.65      135.16      4.58 o
   2  21   0        1.15       -0.01      2.59 o
   3  21   0      394.24      375.59     12.47 o
   4  21   0      707.02      720.47     13.70 o
   5  21   0       16.84       14.92      4.79 o
   6  21   0        3.61        3.23      5.30 o
   7  21   0        0.14       -4.52      5.27 o
   8  21   0       85.61       83.16      7.90 o
   9  21   0      125.07      133.66      9.58 o
   0  22   0      141.19      159.07      9.28 o
   1  22   0     2267.31     2218.76     31.99 o
   2  22   0       11.33       13.48      2.87 o
   3  22   0       16.24       14.05      3.48 o
   4  22   0      812.03      783.09     14.39 o
   5  22   0      242.33      237.07      9.21 o
   6  22   0      563.84      561.71     15.03 o
   7  22   0      168.65      188.50      9.12 o
   8  22   0       71.34       64.22      7.54 o
   9  22   0        6.62       14.77      6.80 o
   1  23   0        1.08       30.28      7.73 o
   2  23   0      844.07      826.77     14.34 o
   3  23   0      741.49      695.98     13.88 o
   4  23   0      185.06      198.15      7.03 o
   5  23   0       57.72       57.81      5.53 o
   6  23   0      180.34      189.85      9.25 o
   7  23   0      124.03      125.20      8.78 o
   8  23   0        0.79       -0.54      5.72 o
   9  23   0       47.98       38.47      7.73 o
   0  24   0      682.88      576.65     30.72 o
   1  24   0       30.51       33.63      8.74 o
   2  24   0        0.43        4.30      4.58 o
   3  24   0       32.82       34.74      4.16 o
   4  24   0       41.10       36.74      5.02 o
   5  24   0       12.13       12.84      4.52 o
   6  24   0       26.42       22.93      5.93 o
   7  24   0        0.62       -4.55      5.50 o
   8  24   0       59.20       69.09     10.40 o
   1  25   0        1.41        1.43      7.74 o
   2  25   0      121.21      132.79     27.76 o
   3  25   0      417.23      419.55     13.54 o
   4  25   0        2.18       -1.15      3.40 o
   5  25   0       32.77       40.84      4.91 o
   6  25   0       61.46       63.93      7.43 o
   7  25   0        0.14        1.29      5.49 o
   8  25   0       57.13       55.06      7.92 o
   0  26   0      555.44      525.32     30.41 o
   1  26   0      750.68      716.13     25.16 o
   2  26   0      178.57      180.52     13.45 o
   3  26   0       29.48       16.91      9.21 o
   4  26   0       56.39       49.32      5.73 o
   5  26   0       78.88       69.69      5.11 o
   6  26   0       25.34       29.31      5.15 o
   7  26   0       62.34       71.99      6.96 o
   1  27   0       67.34       73.89     10.80 o
   2  27   0       43.75       35.75     10.03 o
   3  27   0      145.70      178.70     14.74 o
   4  27   0      296.39      275.39     11.54 o
   5  27   0        0.41        0.34      5.15 o
   6  27   0       52.25       61.23      5.46 o
   7  27   0       14.50        8.95      5.20 o
   0  28   0      222.16      198.09     19.59 o
   1  28   0       10.98       13.27      8.64 o
   2  28   0        0.16       -0.07     12.12 o
   3  28   0       12.45       10.90      9.20 o
   4  28   0        0.36        3.86      9.59 o
   5  28   0        4.15       -4.58      5.89 o
   6  28   0       43.73       37.05      7.07 o
   1  29   0        4.45        3.08      8.51 o
   2  29   0       14.95       10.98     13.74 o
   3  29   0      183.73      184.99     17.97 o
   4  29   0       10.69       19.22     10.41 o
   5  29   0       46.61       58.66     28.32 o
   6  29   0       51.47       61.36     15.41 o
   0  30   0      132.99      124.40     18.17 o
   1  30   0        8.08        5.22      8.40 o
   2  30   0      221.25      236.09     16.05 o
   3  30   0       44.22       24.92     10.02 o
   4  30   0       28.11       29.84     21.64 o
   5  30   0       83.47      106.42     30.05 o
   1  31   0      104.07      113.88     16.39 o
   2  31   0       22.33       20.89     10.34 o
   3  31   0      184.09      235.67     31.36 o
   4  31   0        2.58       -5.57      9.72 o
   0  32   0      265.82      254.48     24.48 o
   1  32   0       56.69       69.74     13.31 o
   2  32   0       92.67       80.38     20.42 o
   3  32   0       49.17       67.61     13.82 o
   1  33   0       32.22       35.28     11.05 o
   2  33   0       10.63       15.26     10.94 o
 -12   1   1        0.55        3.04      9.42 o
 -11   1   1       54.15       53.83     10.36 o
 -10   1   1      119.77      130.39     11.60 o
  -9   1   1      559.46      549.77     21.92 o
  -8   1   1        0.52       -4.96      4.96 o
  -7   1   1      185.82      176.12      6.42 o
  -6   1   1      237.52      238.83      7.48 o
  -5   1   1     3466.62     3645.94     40.92 o
  -4   1   1      141.71      194.36      5.16 o
  -3   1   1     3068.40     3240.39     34.97 o
  -2   1   1     5254.24     5573.70     56.98 o
  -1   1   1      352.10      359.87      4.70 o
   0   1   1     5581.31     4636.95    171.49 o
   1   1   1     2300.09     2502.49     26.02 o
   2   1   1     2918.19     3114.57     32.78 o
   3   1   1     6153.63     6444.13     66.48 o
   4   1   1     2465.54     2609.38     29.69 o
   5   1   1       68.06       68.98      4.31 o
   6   1   1       14.15       17.72      3.48 o
   7   1   1      107.90      123.45      6.03 o
   8   1   1      773.16      743.02     22.11 o
   9   1   1        2.18        4.22      6.47 o
  10   1   1      156.59      168.36     12.88 o
  11   1   1        7.27        2.81      8.80 o
  12   1   1       23.45       21.91     10.33 o
 -12   2   1      153.67      173.54     15.40 o
 -11   2   1        6.02        9.27      8.46 o
 -10   2   1       29.39       27.10      8.93 o
  -9   2   1       39.29       53.12      8.61 o
  -8   2   1      335.15      345.03     12.38 o
  -7   2   1     1519.60     1533.46     21.88 o
  -6   2   1     2973.72     2995.59     35.58 o
  -5   2   1       38.10       28.97      3.36 o
  -4   2   1     2029.81     2166.51     25.30 o
  -3   2   1    10350.87    11271.11    113.99 o
  -2   2   1      764.00      771.98      9.66 o
  -1   2   1    71118.10    73131.25    688.50 o
   0   2   1     1451.95     1635.82     21.84 o
   1   2   1    22569.50    24130.89    227.23 o
   2   2   1    16783.01    17668.93    176.09 o
   3   2   1     4161.77     4321.41     45.63 o
   4   2   1     1601.68     1536.94     19.08 o
   5   2   1     5332.26     5637.03     60.60 o
   6   2   1     5195.91     5351.12     58.89 o
   7   2   1      660.41      689.57     13.91 o
   8   2   1       85.08       81.17     13.92 o
   9   2   1      224.73      226.66     20.84 o
  10   2   1       97.02       95.74     10.92 o
  11   2   1      395.55      441.38     19.96 o
  12   2   1        3.40        7.69      9.96 o
 -12   3   1       50.18       58.13     11.61 o
 -11   3   1      261.67      266.32     16.09 o
 -10   3   1       73.64       95.69     13.56 o
  -9   3   1     1564.41     1441.79     40.86 o
  -8   3   1      476.44      466.41     14.19 o
  -7   3   1      288.01      302.59      8.71 o
  -6   3   1        4.08       21.13      4.43 o
  -5   3   1      209.58      188.06      7.14 o
  -4   3   1     4541.58     4482.78     48.19 o
  -3   3   1      178.12      159.32      4.23 o
  -2   3   1     4929.17     5179.75     56.79 o
  -1   3   1     6576.95     6882.52     69.37 o
   0   3   1     1952.97     2076.20     30.79 o
   1   3   1     4506.79     4809.60     46.01 o
   2   3   1      810.28      926.33     11.24 o
   3   3   1     8249.28     8398.97     85.68 o
   4   3   1      615.24      507.27      9.56 o
   5   3   1      261.52      245.66      6.97 o
   6   3   1        1.49        2.91      2.85 o
   7   3   1       70.33       64.33      5.00 o
   8   3   1      813.39      765.20     21.26 o
   9   3   1      628.99      591.72     22.29 o
  10   3   1      217.90      227.97     14.12 o
  11   3   1       79.81       88.85     12.85 o
  12   3   1        1.38        3.92      9.83 o
 -12   4   1        2.23       14.32      9.81 o
 -11   4   1        4.43        1.39      8.58 o
 -10   4   1       39.79       58.53      9.97 o
  -9   4   1       72.78       62.78      9.17 o
  -8   4   1      155.87      149.04      9.01 o
  -7   4   1      243.32      267.14      8.13 o
  -6   4   1     2049.88     2044.44     24.54 o
  -5   4   1      174.66      199.62      5.57 o
  -4   4   1     6198.97     6774.63     70.73 o
  -3   4   1     2835.14     2921.81     31.85 o
  -2   4   1       83.84       95.14      3.53 o
  -1   4   1      785.42      798.70      9.21 o
   0   4   1     2951.15     3130.03     52.82 o
   1   4   1    11147.57    11773.68    154.14 o
   2   4   1       10.59        9.95      1.58 o
   3   4   1     1317.49     1391.88     16.81 o
   4   4   1      188.31      203.77      5.74 o
   5   4   1     2830.02     2860.68     33.23 o
   6   4   1       62.28       65.42      4.24 o
   7   4   1      156.88      147.85      6.50 o
   8   4   1      322.63      300.41     12.15 o
   9   4   1       82.81       62.80      9.09 o
  10   4   1        5.39       -3.99      7.57 o
  11   4   1       35.49       17.16      9.36 o
  12   4   1       21.78        8.58     10.40 o
 -12   5   1       26.27       27.41     10.60 o
 -11   5   1        4.20       18.61      9.33 o
 -10   5   1       79.22       83.73     10.78 o
  -9   5   1       91.03      116.26     10.63 o
  -8   5   1       36.07       41.11      5.92 o
  -7   5   1      182.52      206.80      7.40 o
  -6   5   1       49.01       50.30      4.20 o
  -5   5   1     4121.21     4198.78     46.45 o
  -4   5   1      470.22      513.43      8.79 o
  -3   5   1     1318.78     1320.85     16.04 o
  -2   5   1       11.34       14.59      1.67 o
  -1   5   1      141.22      146.51      2.67 o
   0   5   1     2813.57     2903.86     42.81 o
   1   5   1      516.76      597.25      8.31 o
   2   5   1       35.07       29.23      1.97 o
   3   5   1      859.50      818.49     11.10 o
   4   5   1     3440.09     3662.13     40.14 o
   5   5   1       78.26       91.27      4.60 o
   6   5   1      255.34      267.27      7.47 o
   7   5   1       36.99       48.51      4.78 o
   8   5   1       94.96      104.02      8.40 o
   9   5   1        3.62        7.72      7.10 o
  10   5   1       93.99      111.82     13.41 o
  11   5   1        4.24        5.35     11.45 o
  12   5   1        0.47        2.13      9.65 o
 -12   6   1      125.36      135.89     14.63 o
 -11   6   1        1.43       -2.45      8.13 o
 -10   6   1       20.89       15.68      8.38 o
  -9   6   1      367.60      340.30     15.34 o
  -8   6   1     1084.68     1078.49     21.21 o
  -7   6   1     3627.78     3501.33     41.72 o
  -6   6   1      441.95      410.06     10.89 o
  -5   6   1       75.38       61.34      4.70 o
  -4   6   1      917.09      949.19     13.23 o
  -3   6   1     2314.47     2377.94     26.50 o
  -2   6   1     2608.82     2389.34     25.73 o
  -1   6   1      150.27      173.72      6.45 o
   0   6   1      504.23      465.12      6.91 o
   1   6   1     1855.62     1918.21     20.48 o
   2   6   1        4.38       20.59      3.37 o
   3   6   1     1742.97     1947.24     22.32 o
   4   6   1      790.63      956.12     13.33 o
   5   6   1     6885.30     6771.80     71.84 o
   6   6   1       36.16       14.03      3.53 o
   7   6   1     2090.86     2003.88     26.86 o
   8   6   1      101.64      108.65      8.61 o
   9   6   1      175.07      183.74     12.57 o
  10   6   1      131.98      128.31     12.31 o
  11   6   1      130.14      138.41     22.16 o
  12   6   1       75.63       78.17     17.21 o
 -12   7   1      172.76      168.98     15.12 o
 -11   7   1      102.81       98.55     12.00 o
 -10   7   1      300.92      297.46     15.67 o
  -9   7   1      252.66      266.90     12.11 o
  -8   7   1     1122.08     1045.38     20.75 o
  -7   7   1     1666.39     1548.98     27.59 o
  -6   7   1      165.39      205.60      9.72 o
  -5   7   1     1836.02     1735.10     22.10 o
  -4   7   1     4406.63     4366.21     47.09 o
  -3   7   1     3716.65     3572.12     38.36 o
  -2   7   1     1519.93     1496.69     16.98 o
  -1   7   1     1049.45      933.02     12.59 o
   0   7   1      141.39      133.13      3.55 o
   1   7   1       28.29       18.68      1.87 o
   2   7   1      706.64      896.32     11.14 o
   3   7   1    11881.88    12472.73    125.94 o
   4   7   1      335.76      415.54      7.81 o
   5   7   1      624.57      528.24      9.89 o
   6   7   1       73.00       64.21      4.58 o
   7   7   1      173.34      168.36      6.91 o
   8   7   1      498.92      505.88     13.83 o
   9   7   1      860.68      824.56     23.58 o
  10   7   1      357.70      341.59     16.92 o
  11   7   1      147.11      171.73     14.32 o
  12   7   1        3.20       20.98     10.52 o
 -12   8   1       18.03       37.45     11.07 o
 -11   8   1        8.34       13.65     10.84 o
 -10   8   1       66.75       82.34     11.04 o
  -9   8   1       10.60        1.11      5.97 o
  -8   8   1      173.27      167.49      8.08 o
  -7   8   1        9.05       14.36      3.97 o
  -6   8   1     1430.57     1325.47     18.91 o
  -5   8   1      229.42      176.45      5.68 o
  -4   8   1      106.21      108.57      4.14 o
  -3   8   1      745.63      840.90     11.34 o
  -2   8   1     2880.60     3025.77     32.10 o
  -1   8   1      556.11      547.80      7.62 o
   0   8   1     1795.00     1639.68     20.69 o
   1   8   1       15.73       17.81      1.68 o
   2   8   1     4894.71     4944.50     51.07 o
   3   8   1     2537.39     2448.96     28.57 o
   4   8   1       55.39       51.44      3.26 o
   5   8   1     1094.95     1019.80     14.93 o
   6   8   1      222.10      210.56      6.81 o
   7   8   1     1391.12     1382.02     20.58 o
   8   8   1       94.56      107.34      7.07 o
   9   8   1      147.80      125.54     11.19 o
  10   8   1       27.22       35.33      9.28 o
  11   8   1        0.46        0.88      8.88 o
  12   8   1       38.66       31.42     13.74 o
 -12   9   1        2.80        3.18     11.59 o
 -11   9   1       14.98        1.27      9.04 o
 -10   9   1        5.41        4.41      7.95 o
  -9   9   1      175.45      157.21     10.00 o
  -8   9   1        8.15        7.62      4.75 o
  -7   9   1       86.78       96.94      6.28 o
  -6   9   1      133.63      115.21      5.43 o
  -5   9   1       95.78       92.93      4.49 o
  -4   9   1      985.68     1019.35     14.05 o
  -3   9   1      307.03      341.08      6.35 o
  -2   9   1     1751.54     1780.62     19.90 o
  -1   9   1     2024.60     2073.58     26.03 o
   0   9   1      369.72      410.27      6.95 o
   1   9   1        9.67       19.03      1.31 o
   2   9   1      280.95      302.99      5.34 o
   3   9   1      374.67      350.14      6.54 o
   4   9   1      906.46      913.93     13.09 o
   5   9   1      317.88      317.83      7.90 o
   6   9   1        1.12        1.43      3.00 o
   7   9   1      429.75      393.70     10.41 o
   8   9   1       83.47       60.53      7.36 o
   9   9   1      147.91      136.14     10.26 o
  10   9   1        2.65       -2.14      7.61 o
  11   9   1        1.60       18.45      9.54 o
  12   9   1       12.68       28.54     15.71 o
 -12  10   1       24.14       22.00     16.30 o
 -11  10   1        6.29        6.86     10.67 o
 -10  10   1       40.49       21.14      8.85 o
  -9  10   1      106.53       75.41      9.37 o
  -8  10   1      254.60      257.01      9.60 o
  -7  10   1      879.54      895.73     15.43 o
  -6  10   1      164.40      154.19      6.21 o
  -5  10   1       98.30       87.19      4.51 o
  -4  10   1     1506.81     1553.59     19.54 o
  -3  10   1       13.18       17.62      2.32 o
  -2  10   1      170.53      125.27      3.44 o
  -1  10   1     8841.27     9096.10    106.10 o
   0  10   1       69.06      110.50      3.42 o
   1  10   1     3560.42     3589.35     35.20 o
   2  10   1       21.15       19.65      1.96 o
   3  10   1       55.91       54.53      3.02 o
   4  10   1      472.89      397.54     11.49 o
   5  10   1      371.04      364.81      8.41 o
   6  10   1        7.03        6.20      3.23 o
   7  10   1      987.41      953.97     16.13 o
   8  10   1       46.49       37.98      5.61 o
   9  10   1       11.09        7.47      6.74 o
  10  10   1       29.14       19.85      9.06 o
  11  10   1      122.57      136.96     16.56 o
 -11  11   1       25.17       15.36     11.20 o
 -10  11   1       58.67       70.54     10.09 o
  -9  11   1       21.56       26.82      6.92 o
  -8  11   1      350.53      348.19     10.83 o
  -7  11   1        3.30        3.52      3.75 o
  -6  11   1       20.16       20.27      3.71 o
  -5  11   1       77.80       90.70      4.55 o
  -4  11   1     3695.79     3540.91     39.17 o
  -3  11   1     5474.39     5381.39     56.35 o
  -2  11   1     1812.89     1695.40     22.53 o
  -1  11   1      203.52      197.63      5.87 o
   0  11   1        0.49        1.83      1.99 o
   1  11   1     4706.26     4981.22     59.28 o
   2  11   1     6698.90     6451.21     66.15 o
   3  11   1    10239.32    10417.01    105.92 o
   4  11   1     1584.13     1515.55     19.18 o
   5  11   1       97.39      105.40      4.82 o
   6  11   1       29.29       29.35      4.02 o
   7  11   1      380.75      353.37      9.58 o
   8  11   1      201.57      231.97      9.20 o
   9  11   1      349.71      328.85     13.89 o
  10  11   1       93.25       95.31     11.50 o
  11  11   1       69.34       74.15     13.77 o
 -11  12   1        8.62       17.16     11.49 o
 -10  12   1        2.02        3.68      8.64 o
  -9  12   1       21.63       25.88      6.35 o
  -8  12   1      229.72      227.54      9.19 o
  -7  12   1       47.12       44.29      4.82 o
  -6  12   1      248.59      257.56      7.54 o
  -5  12   1      813.18      743.38     12.18 o
  -4  12   1      258.07      287.94      6.73 o
  -3  12   1      296.98      278.57      7.65 o
  -2  12   1      348.53      320.23      6.75 o
  -1  12   1     5006.99     5121.44     72.02 o
   0  12   1     3615.70     3773.55     45.74 o
   1  12   1     2100.88     2120.50     25.19 o
   2  12   1       85.44       98.18      4.71 o
   3  12   1      212.56      252.88      5.99 o
   4  12   1      168.39      162.07      5.67 o
   5  12   1      156.09      155.52      5.54 o
   6  12   1      745.53      726.11     12.94 o
   7  12   1      328.35      355.92      9.67 o
   8  12   1        6.00       13.45      4.99 o
   9  12   1      153.71      155.40     12.36 o
  10  12   1      254.40      251.56     15.25 o
  11  12   1       13.05        8.30     11.05 o
 -11  13   1        2.14        5.06     10.19 o
 -10  13   1       57.53       60.99     10.01 o
  -9  13   1        2.89       -1.84      5.96 o
  -8  13   1       31.13       27.02      5.47 o
  -7  13   1       28.15       20.05      4.50 o
  -6  13   1      280.81      285.03      8.06 o
  -5  13   1      785.90      797.17     12.80 o
  -4  13   1      540.21      558.11      9.59 o
  -3  13   1      158.02      160.63      4.62 o
  -2  13   1        9.60       13.53      2.03 o
  -1  13   1     1055.13     1132.07     19.02 o
   0  13   1      718.11      802.21     12.10 o
   1  13   1      331.69      388.90      7.29 o
   2  13   1      222.65      259.33      5.72 o
   3  13   1       17.07       23.29      2.76 o
   4  13   1       25.24       23.35      3.11 o
   5  13   1        4.64        7.97      3.09 o
   6  13   1       15.48       11.90      3.78 o
   7  13   1       19.10       22.34      4.50 o
   8  13   1      163.56      147.59      7.58 o
   9  13   1      111.60      123.47      9.22 o
  10  13   1       26.39       30.93     14.10 o
  11  13   1        0.23        0.53     12.81 o
 -11  14   1        0.37       -1.39     13.00 o
 -10  14   1       13.40        8.31      7.96 o
  -9  14   1       20.00       15.81      6.59 o
  -8  14   1       82.00       70.62      7.74 o
  -7  14   1       10.17       18.90      4.44 o
  -6  14   1      199.33      193.93      6.83 o
  -5  14   1     1718.08     1683.74     21.84 o
  -4  14   1       43.88       65.36      3.79 o
  -3  14   1       21.27       21.81      3.07 o
  -2  14   1        7.80        8.48      3.24 o
  -1  14   1     2064.72     2140.94     40.78 o
   0  14   1      798.62      818.44     11.48 o
   1  14   1     2005.64     1953.58     29.89 o
   2  14   1      146.66      147.49      6.51 o
   3  14   1     1014.83     1065.12     14.10 o
   4  14   1     1919.41     1879.28     26.90 o
   5  14   1        1.28       -1.43      2.92 o
   6  14   1      246.02      250.02      8.20 o
   7  14   1        8.88        8.19      4.44 o
   8  14   1      602.52      578.68     13.20 o
   9  14   1       98.36       87.72     12.25 o
  10  14   1        8.54        6.96     10.37 o
  11  14   1       48.05       27.24     15.54 o
 -11  15   1       65.03       77.51     13.06 o
 -10  15   1       35.16       20.62      9.86 o
  -9  15   1       66.15       75.18      8.82 o
  -8  15   1       65.81       70.49      8.35 o
  -7  15   1        0.10        4.74      4.34 o
  -6  15   1        3.19        4.74      3.68 o
  -5  15   1      261.46      271.68      7.33 o
  -4  15   1     1789.43     1703.77     21.19 o
  -3  15   1     1562.17     1419.18     48.77 o
  -2  15   1      617.34      586.87      9.13 o
  -1  15   1       45.29       39.69      4.54 o
   0  15   1      494.79      579.55     11.09 o
   1  15   1     3847.65     3990.80     53.82 o
   2  15   1     1490.04     1381.02     19.09 o
   3  15   1     4243.24     4132.39     47.39 o
   4  15   1      743.85      762.97     15.93 o
   5  15   1      762.42      749.07     12.58 o
   6  15   1       33.08       57.30      4.89 o
   7  15   1      183.95      195.58     10.74 o
   8  15   1       83.32       87.25      7.22 o
   9  15   1      258.26      283.36     13.19 o
  10  15   1      103.66      130.74     14.89 o
  11  15   1       71.95       55.47     17.34 o
 -11  16   1      124.30      133.95     15.05 o
 -10  16   1       16.90        8.81      8.97 o
  -9  16   1      137.67      154.46     12.43 o
  -8  16   1      229.90      227.06      9.41 o
  -7  16   1      270.40      276.80     10.14 o
  -6  16   1     1283.89     1269.35     20.21 o
  -5  16   1      257.96      270.86      7.50 o
  -4  16   1      152.20      172.60      5.45 o
  -3  16   1        2.61        2.94      1.87 o
  -2  16   1      434.93      389.40      7.84 o
  -1  16   1     1548.66     1502.95     22.99 o
   0  16   1      774.07      731.08     13.14 o
   1  16   1     1990.46     2060.67     29.97 o
   2  16   1       17.18       16.03      2.39 o
   3  16   1       83.11       97.55      5.70 o
   4  16   1      842.11      774.38     13.95 o
   5  16   1      283.12      260.73      7.45 o
   6  16   1     2762.59     2588.16     32.07 o
   7  16   1       17.68       27.18      5.26 o
   8  16   1      107.51      108.96      7.64 o
   9  16   1        0.56        5.48      6.35 o
  10  16   1       73.71       91.76     13.80 o
 -10  17   1      117.72      106.57     11.79 o
  -9  17   1       14.19       14.88      7.02 o
  -8  17   1      132.95      125.39      7.87 o
  -7  17   1        3.33        1.32      4.51 o
  -6  17   1      126.15      124.02      6.56 o
  -5  17   1     1047.40     1015.58     16.57 o
  -4  17   1     1313.90     1308.21     20.49 o
  -3  17   1      744.88      736.50     11.66 o
  -2  17   1     1782.46     1711.90     27.98 o
  -1  17   1      125.22      160.55      6.17 o
   0  17   1       12.07       19.13      3.23 o
   1  17   1      767.73      727.18     13.40 o
   2  17   1       17.31       13.40      2.97 o
   3  17   1     2080.90     2077.68     26.04 o
   4  17   1       23.10       32.95      4.01 o
   5  17   1      116.33      111.85      5.79 o
   6  17   1       11.27       22.99      4.75 o
   7  17   1      284.97      262.86      9.34 o
   8  17   1      148.57      127.30      8.59 o
   9  17   1        8.80       10.43      6.94 o
  10  17   1       17.87       13.63     10.77 o
 -10  18   1       17.96       21.54      9.15 o
  -9  18   1       31.27       31.75      7.59 o
  -8  18   1       24.17       27.26      6.17 o
  -7  18   1        0.46        2.94      4.77 o
  -6  18   1        2.55        0.08      4.21 o
  -5  18   1      730.90      691.03     13.07 o
  -4  18   1      241.50      242.29      7.72 o
  -3  18   1      188.39      177.35      5.62 o
  -2  18   1       15.34       13.98      3.56 o
  -1  18   1      136.20      143.68      5.70 o
   0  18   1        5.81        5.30      2.89 o
   1  18   1        9.71       14.09      3.32 o
   2  18   1      320.84      290.96      8.88 o
   3  18   1        8.37        4.53      2.94 o
   4  18   1      206.73      212.34      9.50 o
   5  18   1      107.84      108.09      8.46 o
   6  18   1        2.86       13.34      4.91 o
   7  18   1       81.01       84.53      7.04 o
   8  18   1       48.61       51.36      7.07 o
   9  18   1        0.03        0.98      6.80 o
  10  18   1        0.72        7.06     13.17 o
 -10  19   1      200.49      198.89     14.19 o
  -9  19   1       71.95       81.03      9.16 o
  -8  19   1       19.20       22.09      6.12 o
  -7  19   1        2.44        4.81      5.17 o
  -6  19   1       97.08      103.94      6.81 o
  -5  19   1     1024.29     1006.30     18.18 o
  -4  19   1      296.73      293.08     10.47 o
  -3  19   1      166.06      180.63      5.99 o
  -2  19   1      515.96      486.33     12.00 o
  -1  19   1       27.93       41.71      4.24 o
   0  19   1       94.02       92.09      5.16 o
   1  19   1      104.58      117.51      5.85 o
   2  19   1     1068.48     1006.84     17.64 o
   3  19   1       47.76       50.66      3.63 o
   4  19   1       20.38       19.92      3.75 o
   5  19   1      201.68      220.59      8.01 o
   6  19   1      244.26      247.78      9.22 o
   7  19   1      363.92      384.79     12.05 o
   8  19   1       75.74       72.48      7.61 o
   9  19   1      111.59      122.87     10.43 o
  10  19   1      164.62      150.31     13.06 o
 -10  20   1        5.78       22.88      8.35 o
  -9  20   1       84.42       84.59      9.15 o
  -8  20   1      127.49      158.87      9.15 o
  -7  20   1      592.76      577.89     15.60 o
  -6  20   1      996.85      942.37     20.74 o
  -5  20   1      323.39      326.39     10.64 o
  -4  20   1      107.37       94.91      7.01 o
  -3  20   1      206.48      206.48      8.67 o
  -2  20   1       84.27       88.46      6.00 o
  -1  20   1      341.63      346.02      9.07 o
   0  20   1      919.02      856.46     18.48 o
   1  20   1      377.09      374.27     10.49 o
   2  20   1        1.35        4.50      3.90 o
   3  20   1       31.34       26.77      3.32 o
   4  20   1      485.78      483.61     11.63 o
   5  20   1      249.74      271.03      9.67 o
   6  20   1      975.00      921.11     17.93 o
   7  20   1      327.26      341.30     12.50 o
   8  20   1        0.41       -1.43      5.57 o
   9  20   1       17.12       25.96      8.11 o
  10  20   1       58.82       59.87     21.09 o
  -9  21   1       29.01       20.30      7.17 o
  -8  21   1       69.00       58.58      7.19 o
  -7  21   1       57.85       68.28      6.83 o
  -6  21   1       39.39       51.06      6.75 o
  -5  21   1      198.17      196.37      8.54 o
  -4  21   1     1661.85     1647.09     23.83 o
  -3  21   1       18.06        6.97      4.58 o
  -2  21   1      392.44      388.65     11.25 o
  -1  21   1      123.44      120.72      6.47 o
   0  21   1       52.79       56.62      7.89 o
   1  21   1      671.07      637.97     14.46 o
   2  21   1      162.57      160.24      7.46 o
   3  21   1      105.35      111.13      5.47 o
   4  21   1      959.49      906.55     16.98 o
   5  21   1        1.60        7.21      4.62 o
   6  21   1        0.03       -0.45      4.78 o
   7  21   1       31.03       28.70      6.02 o
   8  21   1       94.40       94.96      8.24 o
   9  21   1       93.00       97.01      8.93 o
  -9  22   1        5.98       12.72      7.15 o
  -8  22   1       11.74        9.00      5.91 o
  -7  22   1       11.74       11.06      5.84 o
  -6  22   1       23.41       26.68      5.81 o
  -5  22   1        9.48        5.74      4.10 o
  -4  22   1      250.80      282.37     11.30 o
  -3  22   1      162.36      151.53      9.86 o
  -2  22   1      268.06      259.77      9.57 o
  -1  22   1      396.70      381.93     11.07 o
   0  22   1      162.95      142.59      6.95 o
   1  22   1      293.66      299.69      9.91 o
   2  22   1      158.15      162.28      7.64 o
   3  22   1       18.58       10.43      7.17 o
   4  22   1        5.56       10.68      3.76 o
   5  22   1       13.07       12.70      4.86 o
   6  22   1       19.12       11.73      5.18 o
   7  22   1        9.84        9.67      5.51 o
   8  22   1        4.08        6.89      6.10 o
   9  22   1       61.04       77.28      8.55 o
  -9  23   1        6.69        3.41      6.52 o
  -8  23   1       91.98      105.59      9.06 o
  -7  23   1        6.64        3.85      5.62 o
  -6  23   1       26.45       15.88      5.36 o
  -5  23   1      345.61      367.77      9.46 o
  -4  23   1       64.76       57.25      9.44 o
  -3  23   1      110.70      110.83      7.41 o
  -2  23   1       42.06       42.36      5.48 o
  -1  23   1        7.61       16.00      4.63 o
   0  23   1       12.60       11.17      4.40 o
   1  23   1      454.68      424.26     11.71 o
   2  23   1      162.37      179.16     11.07 o
   3  23   1        8.92       16.51      5.24 o
   4  23   1        4.61        8.59      4.28 o
   5  23   1       66.27       67.58      5.88 o
   6  23   1       78.79       82.94      7.64 o
   7  23   1       14.60       10.32      5.96 o
   8  23   1       41.71       42.39      7.01 o
   9  23   1       69.81       88.55      8.74 o
  -8  24   1       75.09       88.90      8.60 o
  -7  24   1      146.66      146.89      9.07 o
  -6  24   1       33.03       34.16      5.03 o
  -5  24   1      531.90      543.10     16.41 o
  -4  24   1       12.14        9.36      5.80 o
  -3  24   1      164.55      164.39      8.49 o
  -2  24   1      720.49      716.35     16.56 o
  -1  24   1       65.85       63.97      6.00 o
   0  24   1     3397.53     3280.45     51.73 o
   1  24   1       11.92       24.07      4.99 o
   2  24   1      260.34      292.35     10.32 o
   3  24   1       87.39       80.01      7.87 o
   4  24   1      227.36      236.47     10.56 o
   5  24   1      332.72      339.54      9.52 o
   6  24   1      270.67      266.28     10.23 o
   7  24   1       30.88       29.96      6.54 o
   8  24   1        0.81        2.76      8.20 o
  -8  25   1       57.65       55.58      7.92 o
  -7  25   1       25.68       21.33      5.99 o
  -6  25   1        3.43       -2.85      6.38 o
  -5  25   1      203.45      205.33     19.14 o
  -4  25   1       68.83       61.91      7.11 o
  -3  25   1      286.97      308.01     13.00 o
  -2  25   1       88.91       93.50      6.76 o
  -1  25   1      158.76      170.94      7.89 o
   0  25   1      304.07      363.04     11.03 o
   1  25   1      228.64      209.33     11.57 o
   2  25   1      334.79      325.29     11.08 o
   3  25   1      391.40      400.21     12.73 o
   4  25   1      166.10      173.19      9.31 o
   5  25   1       66.56       68.93      6.03 o
   6  25   1        3.52        9.57      5.08 o
   7  25   1        5.12        1.10      5.55 o
   8  25   1      149.42      176.04     10.26 o
  -7  26   1       55.45       44.15      7.70 o
  -6  26   1       10.63        9.29      6.88 o
  -5  26   1      107.28       91.82      8.60 o
  -4  26   1       33.11       33.43      6.41 o
  -3  26   1      208.90      204.74      9.29 o
  -2  26   1      204.53      182.57      8.36 o
  -1  26   1      130.99      129.46      6.92 o
   0  26   1        4.88       31.75      4.83 o
   1  26   1       46.05       31.56      4.98 o
   2  26   1      197.96      194.84      8.55 o
   3  26   1       68.28       59.55      6.32 o
   4  26   1        6.52        9.38      5.69 o
   5  26   1       38.86       33.48      6.98 o
   6  26   1       20.12       18.23      4.67 o
   7  26   1       22.52       21.28      5.87 o
  -7  27   1       94.58      120.48     14.64 o
  -6  27   1       35.28       46.39     10.27 o
  -5  27   1        2.14       -1.30      5.93 o
  -4  27   1       80.43       73.08      7.32 o
  -3  27   1       10.62       16.13      5.52 o
  -2  27   1       27.84       29.80      7.47 o
  -1  27   1        2.62        4.19      4.17 o
   0  27   1        6.21       10.45      4.02 o
   1  27   1       70.04       67.77      6.85 o
   2  27   1      236.09      227.32      8.86 o
   3  27   1       13.02        2.48      4.90 o
   4  27   1      151.64      189.42      9.46 o
   5  27   1       11.48        1.38      5.95 o
   6  27   1        4.80        1.00      6.42 o
   7  27   1        3.08        4.39      4.88 o
  -6  28   1       63.37       74.49      8.79 o
  -5  28   1        0.44        1.90      6.02 o
  -4  28   1        0.14       -4.05      5.21 o
  -3  28   1      133.82      135.17      7.67 o
  -2  28   1       39.89       30.34      6.53 o
  -1  28   1      407.00      358.04     18.54 o
   0  28   1       74.63       67.97     10.58 o
   1  28   1      209.25      204.37     26.54 o
   2  28   1        5.20        3.96      8.38 o
   3  28   1       16.62       15.70      6.34 o
   4  28   1      139.20      147.23      9.72 o
   5  28   1        5.17        3.05      5.70 o
   6  28   1      242.96      252.41     11.96 o
  -6  29   1      109.93      102.80      9.18 o
  -5  29   1        0.66        0.53      5.94 o
  -4  29   1       80.09       79.45      7.03 o
  -3  29   1       79.19       85.82      8.14 o
  -2  29   1       29.10       24.65      9.86 o
  -1  29   1      111.11      125.29     28.71 o
   0  29   1      231.39      228.58     15.08 o
   1  29   1       40.30       37.96     13.19 o
   2  29   1      268.13      289.51     29.66 o
   3  29   1       19.64       22.08      9.77 o
   4  29   1      101.88      116.17      8.91 o
   5  29   1       15.17       21.43      5.86 o
   6  29   1        2.98       11.78      6.20 o
  -5  30   1        1.37       -3.73      5.24 o
  -4  30   1       17.62        9.61      9.00 o
  -3  30   1       62.68       62.48     11.71 o
  -2  30   1       33.92       38.76     21.29 o
  -1  30   1      251.85      244.80     16.43 o
   0  30   1        7.88        4.57      8.85 o
   1  30   1       52.32       51.42     11.49 o
   2  30   1        1.09        0.96      8.86 o
   3  30   1       45.03       51.94     11.34 o
   4  30   1       16.47       15.97     11.12 o
   5  30   1       17.74       17.86     12.14 o
  -4  31   1        1.65       16.77     18.17 o
  -3  31   1       18.17       26.85     10.60 o
  -2  31   1        0.17        7.97     16.86 o
  -1  31   1        1.95        9.47      9.34 o
   0  31   1        1.47        8.43      9.16 o
   1  31   1        1.51       12.08      8.98 o
   2  31   1        9.88        4.46      9.54 o
   3  31   1        0.17       11.42     10.14 o
   4  31   1       18.65       27.30     14.22 o
  -3  32   1        7.04       20.69     11.20 o
  -2  32   1       16.86       19.57     10.34 o
  -1  32   1        1.39       17.26      9.90 o
   0  32   1       56.54       52.23     18.60 o
   1  32   1        0.32        4.55      9.13 o
   2  32   1        1.92        2.29     14.53 o
   3  32   1        6.85       -9.60      9.60 o
  -2  33   1       89.63      105.05     13.54 o
  -1  33   1       24.68       64.29     34.83 o
   0  33   1        5.65       11.10      9.84 o
   1  33   1        6.50        9.92     10.01 o
 -12   0   2       89.43       97.60     26.78 o
 -11   0   2       11.61        5.85     12.34 o
 -10   0   2        1.63        9.19     10.78 o
  -9   0   2       72.67       59.53     14.10 o
  -8   0   2       76.60       89.63     12.58 o
  -7   0   2      534.78      521.41     15.63 o
  -6   0   2     1160.89     1224.24     25.17 o
  -5   0   2      179.11      198.09      8.36 o
  -4   0   2       46.93       81.54      7.41 o
  -3   0   2       29.22       44.13      3.66 o
  -2   0   2     4677.98     5199.81     75.66 o
  -1   0   2    52420.30    54225.27    765.76 o
   0   0   2    27154.49    29112.86    410.24 o
   1   0   2     4279.91     4595.30     66.93 o
   2   0   2     2892.37     3040.20     45.77 o
   3   0   2     2076.06     2137.83     34.35 o
   4   0   2      750.90      772.44     16.38 o
   5   0   2     7896.78     7903.83    117.53 o
   6   0   2     2556.23     2588.11     39.96 o
   7   0   2      671.61      618.45     17.73 o
   8   0   2       46.81       41.78     10.47 o
   9   0   2       36.05       23.21     11.53 o
  10   0   2      339.59      341.30     23.48 o
  11   0   2        1.59        1.85     11.89 o
  12   0   2      275.60      279.68     25.63 o
 -12   1   2      193.95      223.84     16.54 o
 -11   1   2       93.53       93.26     11.70 o
 -10   1   2      221.98      218.23     13.84 o
  -9   1   2        2.23        1.43      6.54 o
  -8   1   2      648.36      608.51     16.20 o
  -7   1   2        6.90        9.22      3.44 o
  -6   1   2        7.90       10.49      3.12 o
  -5   1   2     1564.04     1480.35     19.50 o
  -4   1   2      875.79      847.60     12.22 o
  -3   1   2     2780.15     2817.37     30.91 o
  -2   1   2       16.49       24.15      1.87 o
  -1   1   2      214.47      284.20     14.98 o
   0   1   2        9.55        8.95      1.07 o
   1   1   2     8837.63     9749.83     97.80 o
   2   1   2     4718.35     4690.83     48.61 o
   3   1   2      742.00      731.84     10.28 o
   4   1   2     3708.51     3907.79     42.71 o
   5   1   2      818.49      826.14     12.28 o
   6   1   2      634.65      618.11     10.91 o
   7   1   2      144.36      153.16     10.04 o
   8   1   2        3.46        4.86      6.23 o
   9   1   2      189.94      190.74     12.58 o
  10   1   2      156.99      150.36     12.69 o
  11   1   2       14.51       -1.21      8.38 o
  12   1   2        1.92        3.82      9.61 o
 -12   2   2        2.67        3.35      9.38 o
 -11   2   2        2.39        4.57      8.24 o
 -10   2   2       43.01       31.17      8.37 o
  -9   2   2       33.25       32.40      8.11 o
  -8   2   2       48.53       42.10      6.41 o
  -7   2   2        4.12        5.79      3.48 o
  -6   2   2       23.88       24.16      3.61 o
  -5   2   2      372.14      402.10      7.93 o
  -4   2   2      194.70      199.16      5.06 o
  -3   2   2     1711.31     1827.61     22.54 o
  -2   2   2      307.15      342.00      5.93 o
  -1   2   2      575.70      604.41      9.30 o
   0   2   2     2483.05     2574.27     26.72 o
   1   2   2       52.20       46.97      1.99 o
   2   2   2     4613.86     5094.00     52.58 o
   3   2   2      812.79      890.82     11.92 o
   4   2   2      227.08      216.99      5.60 o
   5   2   2       39.85       47.25      3.72 o
   6   2   2      136.44      140.04      5.78 o
   7   2   2      358.34      371.98     10.36 o
   8   2   2      100.88       96.40      9.20 o
   9   2   2       36.67       32.51      8.08 o
  10   2   2       35.91       26.64      8.90 o
  11   2   2       59.68       54.35     10.76 o
  12   2   2        0.72        9.64     10.05 o
 -12   3   2       51.43       32.38     12.15 o
 -11   3   2      107.41      102.28     12.15 o
 -10   3   2        3.27       16.21      8.82 o
  -9   3   2        1.35       -5.81      6.24 o
  -8   3   2      181.46      195.18      9.80 o
  -7   3   2      126.69      118.86      6.33 o
  -6   3   2      519.94      553.62     10.98 o
  -5   3   2      341.06      340.79      7.64 o
  -4   3   2     3230.33     3270.53     36.32 o
  -3   3   2      471.73      453.84      7.42 o
  -2   3   2       18.94       29.17      1.94 o
  -1   3   2      321.24      367.44      5.64 o
   0   3   2      922.28     1082.61     11.43 o
   1   3   2    28340.85    29677.97    278.26 o
   2   3   2        3.09        2.84      1.58 o
   3   3   2      696.06      828.49     11.90 o
   4   3   2     1558.01     1667.94     20.55 o
   5   3   2      215.03      218.03      6.39 o
   6   3   2      795.32      817.56     13.71 o
   7   3   2      218.80      198.83      8.42 o
   8   3   2        1.70        2.16      5.25 o
   9   3   2       92.53       90.96     10.05 o
  10   3   2       63.74       58.42     11.21 o
  11   3   2       20.83       12.87      9.48 o
  12   3   2        1.43        1.80     10.08 o
 -12   4   2       57.53       87.50     12.93 o
 -11   4   2        4.63       20.14      9.16 o
 -10   4   2       57.02       58.39      9.65 o
  -9   4   2      293.94      298.79     21.24 o
  -8   4   2      688.57      682.15     16.13 o
  -7   4   2      556.74      562.59     12.47 o
  -6   4   2     3463.11     3412.01     39.82 o
  -5   4   2       34.06       46.04      3.66 o
  -4   4   2     1008.93     1145.11     15.23 o
  -3   4   2      988.64      913.43     12.07 o
  -2   4   2      691.14      729.54      9.44 o
  -1   4   2    28054.99    29594.04    341.19 o
   0   4   2      168.58      166.37      3.64 o
   1   4   2       42.86       50.56      2.88 o
   2   4   2      217.90      216.49      4.48 o
   3   4   2     1086.29     1049.09     13.53 o
   4   4   2     1766.44     1826.61     22.15 o
   5   4   2     1236.42     1176.09     16.53 o
   6   4   2     2002.33     1931.14     32.64 o
   7   4   2      972.86      945.94     17.04 o
   8   4   2        9.11        1.93      5.22 o
   9   4   2       69.20       59.36      9.32 o
  10   4   2       79.35       68.68     10.50 o
  11   4   2       99.57      126.51     13.30 o
  12   4   2      248.84      250.75     17.51 o
 -12   5   2      108.97      141.58     21.64 o
 -11   5   2      133.34      136.59     13.46 o
 -10   5   2      448.86      443.19     19.90 o
  -9   5   2      508.63      491.90     15.79 o
  -8   5   2       26.04       36.35      5.72 o
  -7   5   2      251.59      239.21     11.13 o
  -6   5   2     2281.00     2246.20     26.58 o
  -5   5   2     4097.37     3938.46     44.27 o
  -4   5   2     1987.27     1798.92     24.81 o
  -3   5   2     2631.66     2571.84     28.43 o
  -2   5   2     3040.98     3003.82     31.90 o
  -1   5   2      102.07      138.27      7.15 o
   0   5   2       29.62       33.19      2.90 o
   1   5   2     9414.56    10175.88    102.36 o
   2   5   2     8232.53     8255.55     83.80 o
   3   5   2       25.44       57.08      3.48 o
   4   5   2     1262.71     1350.33     16.74 o
   5   5   2      354.25      385.44      8.50 o
   6   5   2       99.95      100.39      5.10 o
   7   5   2      434.33      425.01     10.94 o
   8   5   2      424.89      411.80     14.05 o
   9   5   2      553.75      546.34     19.34 o
  10   5   2      404.88      395.84     32.61 o
  11   5   2       17.48       32.24     10.12 o
  12   5   2        9.03       24.14     10.85 o
 -12   6   2       12.73        7.35      9.61 o
 -11   6   2       13.57       16.06      9.08 o
 -10   6   2      207.24      207.99     13.91 o
  -9   6   2       86.80       92.11      8.48 o
  -8   6   2      944.50      945.59     19.45 o
  -7   6   2       52.09       37.84      4.94 o
  -6   6   2      328.00      321.97      7.80 o
  -5   6   2        4.07        8.72      2.76 o
  -4   6   2      785.31      797.32     11.77 o
  -3   6   2     1870.68     1898.50     24.67 o
  -2   6   2      283.59      359.34      7.47 o
  -1   6   2     2494.23     2572.04     31.69 o
   0   6   2      219.26      259.91      7.98 o
   1   6   2     1837.68     1924.05     24.38 o
   2   6   2     2874.95     3104.97     33.09 o
   3   6   2     2162.43     2553.65     28.48 o
   4   6   2       49.47       51.24      3.30 o
   5   6   2     1373.68     1296.63     17.80 o
   6   6   2      255.93      230.70      7.14 o
   7   6   2     1638.54     1585.54     24.20 o
   8   6   2        2.60        4.64      5.01 o
   9   6   2        3.94        8.48      7.39 o
  10   6   2      157.24      149.16     12.81 o
  11   6   2      152.99      146.58     13.75 o
  12   6   2        2.04       -8.16      9.72 o
 -12   7   2       53.56       27.10     18.88 o
 -11   7   2        9.47       14.45      9.47 o
 -10   7   2       98.04      112.45     12.78 o
  -9   7   2        4.25        5.91      5.86 o
  -8   7   2       11.75       16.15      5.49 o
  -7   7   2        4.65        6.88      4.15 o
  -6   7   2       84.54       94.91      5.08 o
  -5   7   2      955.42      956.98     15.35 o
  -4   7   2      264.72      245.39      8.34 o
  -3   7   2      662.38      693.88      9.91 o
  -2   7   2     7786.76     8245.88     83.63 o
  -1   7   2     2756.59     3020.44     36.99 o
   0   7   2      457.57      517.25     10.89 o
   1   7   2    12920.25    13604.18    157.45 o
   2   7   2      495.57      591.62      8.83 o
   3   7   2        6.16       15.43      3.43 o
   4   7   2      175.15      134.61      4.59 o
   5   7   2      156.55      157.61      5.56 o
   6   7   2       78.16       73.51      4.79 o
   7   7   2      538.80      539.81     13.88 o
   8   7   2        2.09       -4.79      4.79 o
   9   7   2       32.79       34.26      7.48 o
  10   7   2        1.63       -0.28      9.26 o
  11   7   2       37.50       31.05     10.24 o
  12   7   2       52.33       32.97     11.29 o
 -12   8   2       11.96        7.50     11.77 o
 -11   8   2       22.71       22.94      9.91 o
 -10   8   2      129.63      121.78     11.75 o
  -9   8   2       87.04       92.56      8.66 o
  -8   8   2     1274.23     1216.08     22.71 o
  -7   8   2     1079.17     1012.50     17.96 o
  -6   8   2     1237.99     1188.88     17.53 o
  -5   8   2     1285.29     1235.88     17.13 o
  -4   8   2     2423.54     2549.62     29.28 o
  -3   8   2        2.84        0.13      1.85 o
  -2   8   2     3359.20     3598.11     37.92 o
  -1   8   2      256.63      220.99      4.68 o
   0   8   2     1469.14     1550.02     25.63 o
   1   8   2       52.13       76.11      3.53 o
   2   8   2       33.07       30.20      2.04 o
   3   8   2       52.85      107.25      5.07 o
   4   8   2     2538.93     2660.71     30.56 o
   5   8   2       17.62       36.96      3.62 o
   6   8   2     2102.02     2029.13     26.21 o
   7   8   2        2.44       -0.18      4.06 o
   8   8   2       66.87       59.69      6.66 o
   9   8   2        0.49       -3.77      6.16 o
  10   8   2       34.03       49.35     11.45 o
  11   8   2      265.79      285.61     16.95 o
 -12   9   2       13.61       23.06     13.35 o
 -11   9   2       48.42       23.19     11.31 o
 -10   9   2      334.59      360.75     15.07 o
  -9   9   2      350.87      339.90     12.29 o
  -8   9   2       69.17      100.55      7.42 o
  -7   9   2       12.26        6.45      4.14 o
  -6   9   2     1166.60     1100.20     16.65 o
  -5   9   2      761.74      795.13     12.66 o
  -4   9   2     4703.35     4542.92     49.01 o
  -3   9   2     2719.25     2680.89     29.64 o
  -2   9   2     5069.62     5234.27     51.01 o
  -1   9   2      618.22      653.86      9.98 o
   0   9   2       99.14      128.24      7.14 o
   1   9   2     5501.83     5727.74     68.13 o
   2   9   2     5006.93     5086.65     56.49 o
   3   9   2     5130.67     4872.35     51.42 o
   4   9   2      403.49      366.04      7.73 o
   5   9   2      707.74      756.11     12.43 o
   6   9   2      601.11      575.43     11.76 o
   7   9   2      744.46      730.15     14.79 o
   8   9   2      862.70      854.38     18.53 o
   9   9   2     1061.36     1038.84     24.39 o
  10   9   2       27.51       21.13     10.95 o
  11   9   2        8.65       17.93      9.69 o
 -11  10   2       29.12       12.36     11.16 o
 -10  10   2      218.20      210.35     13.79 o
  -9  10   2      237.38      224.97     10.53 o
  -8  10   2      560.67      532.77     14.33 o
  -7  10   2       42.91       37.97      4.80 o
  -6  10   2      802.37      779.33     15.36 o
  -5  10   2       41.49       44.81      3.76 o
  -4  10   2        3.77        9.66      2.70 o
  -3  10   2     1711.49     1774.83     20.68 o
  -2  10   2      719.66      682.22     11.12 o
  -1  10   2     4614.89     4732.20     56.87 o
   0  10   2       38.89       34.36      3.69 o
   1  10   2     4563.40     4764.16     57.34 o
   2  10   2       45.86       45.22      6.64 o
   3  10   2     1539.46     1701.79     20.64 o
   4  10   2     1509.80     1534.77     19.42 o
   5  10   2     1302.17     1261.36     17.75 o
   6  10   2      946.55      919.11     14.98 o
   7  10   2      382.98      378.12     10.07 o
   8  10   2      188.01      183.03      9.35 o
   9  10   2       26.59       31.35      9.31 o
  10  10   2       14.44       12.96      8.18 o
  11  10   2      124.56      130.59     16.05 o
 -11  11   2       87.71      103.13     23.28 o
 -10  11   2       22.04       20.52      7.86 o
  -9  11   2        0.89       -3.78      5.28 o
  -8  11   2        2.28        2.02      4.90 o
  -7  11   2        0.20        0.67      3.74 o
  -6  11   2       34.49       36.21      4.11 o
  -5  11   2       50.30       50.41      4.42 o
  -4  11   2        5.38        9.19      2.54 o
  -3  11   2      518.65      580.33      9.57 o
  -2  11   2        0.10       -0.18      2.02 o
  -1  11   2      359.87      387.62      7.53 o
   0  11   2      256.60      316.44      6.00 o
   1  11   2        4.96       13.32      2.20 o
   2  11   2       37.73       54.46      2.99 o
   3  11   2      843.02      881.71     12.17 o
   4  11   2      544.49      562.05      9.67 o
   5  11   2       20.09       18.01      3.30 o
   6  11   2       44.00       38.67      4.28 o
   7  11   2       60.39       59.21      5.35 o
   8  11   2       17.32        4.76      5.40 o
   9  11   2        0.01       -4.91      6.34 o
  10  11   2        7.97        4.16      9.39 o
  11  11   2       13.33       17.20     11.61 o
 -11  12   2        3.27        9.25     10.89 o
 -10  12   2        1.12       11.23      7.63 o
  -9  12   2        3.36       -3.48      5.79 o
  -8  12   2      388.47      398.41     12.42 o
  -7  12   2       18.67       21.27      4.25 o
  -6  12   2      569.58      597.05     11.44 o
  -5  12   2      634.42      640.53     12.45 o
  -4  12   2       64.63       68.75      4.16 o
  -3  12   2      178.52      218.28      5.56 o
  -2  12   2     2051.08     1961.83     26.17 o
  -1  12   2       17.48        9.43      1.98 o
   0  12   2     3914.90     4137.55     50.23 o
   1  12   2     2140.32     2199.27     30.97 o
   2  12   2     1206.39     1205.46     18.72 o
   3  12   2       31.14       28.40      2.86 o
   4  12   2       95.98      105.91      4.46 o
   5  12   2     1049.10      972.72     14.75 o
   6  12   2      447.98      454.69     10.23 o
   7  12   2      105.22      139.86      6.78 o
   8  12   2       18.32       21.70      5.46 o
   9  12   2       19.21       11.13      7.11 o
  10  12   2      166.21      169.97     13.80 o
  11  12   2       31.60       22.56     11.67 o
 -11  13   2       15.44       19.09     11.90 o
 -10  13   2      317.49      338.16     16.48 o
  -9  13   2       10.58        6.51      6.34 o
  -8  13   2      237.37      256.16     10.53 o
  -7  13   2        7.27        8.52      4.16 o
  -6  13   2        6.88        5.94      3.46 o
  -5  13   2      668.87      670.87     12.71 o
  -4  13   2      436.44      413.61      7.87 o
  -3  13   2     1933.33     1866.35     24.50 o
  -2  13   2     1750.59     1769.49     24.17 o
  -1  13   2        0.02        5.23      2.62 o
   0  13   2     3116.59     3231.59     40.09 o
   1  13   2     2592.96     2547.14     32.57 o
   2  13   2     9503.79     9819.94    127.24 o
   3  13   2     9779.92     9717.04    106.32 o
   4  13   2      513.22      476.61      9.03 o
   5  13   2      297.79      291.98      7.63 o
   6  13   2        2.04        6.59      3.66 o
   7  13   2      704.66      682.46     13.63 o
   8  13   2      648.57      650.79     14.99 o
   9  13   2      528.27      566.57     17.90 o
  10  13   2        0.91       -2.92      8.57 o
  11  13   2       13.92       32.33     12.85 o
 -11  14   2        5.63       -1.07      8.08 o
 -10  14   2        7.96        9.48      7.05 o
  -9  14   2      229.96      209.42     11.43 o
  -8  14   2      197.81      204.51     10.89 o
  -7  14   2       68.04       68.10      5.93 o
  -6  14   2     1218.54     1153.32     17.36 o
  -5  14   2       26.96       24.63      3.52 o
  -4  14   2       20.41       15.87      2.74 o
  -3  14   2     1450.44     1368.34     22.77 o
  -2  14   2      876.61      810.83     13.21 o
  -1  14   2     2980.62     2989.56     37.77 o
   0  14   2      854.25      813.21     12.63 o
   1  14   2     1258.72     1349.50     19.18 o
   2  14   2     1003.48     1058.38     18.18 o
   3  14   2     1124.67     1065.55     15.16 o
   4  14   2      172.62      176.42      5.43 o
   5  14   2     1609.22     1565.03     20.80 o
   6  14   2       15.24       18.92      4.19 o
   7  14   2      366.35      330.18      9.68 o
   8  14   2        3.68       12.77      5.78 o
   9  14   2        9.15        7.17      7.05 o
  10  14   2       32.56       44.12      9.99 o
  11  14   2       63.23       74.88     20.81 o
 -11  15   2       66.83       71.40     13.06 o
 -10  15   2        2.40        4.18      7.02 o
  -9  15   2       61.04       70.06      9.05 o
  -8  15   2       21.03       11.49      7.10 o
  -7  15   2       35.22       36.09      5.34 o
  -6  15   2        2.81        1.38      3.91 o
  -5  15   2      211.00      204.54      6.91 o
  -4  15   2        0.63        2.97      2.17 o
  -3  15   2     1633.73     1628.12     26.22 o
  -2  15   2       86.28      101.59      6.27 o
  -1  15   2      138.44      159.15      5.03 o
   0  15   2        4.79        9.56      2.25 o
   1  15   2     1962.92     2005.57     26.77 o
   2  15   2      881.12      871.24     15.88 o
   3  15   2      105.83      104.48      3.68 o
   4  15   2      217.10      224.22      6.61 o
   5  15   2        5.08        6.42      3.32 o
   6  15   2      175.30      165.60      7.19 o
   7  15   2       23.55       17.50      5.11 o
   8  15   2        0.33        4.41      5.43 o
   9  15   2      145.42      158.43     11.41 o
  10  15   2        3.15       -3.60      9.47 o
 -10  16   2       17.97       11.73      7.56 o
  -9  16   2        0.41       -5.92      5.92 o
  -8  16   2        6.90        6.78      5.48 o
  -7  16   2        0.76        1.55      4.56 o
  -6  16   2      129.52      131.43      8.03 o
  -5  16   2        1.28        1.90      3.30 o
  -4  16   2       32.38       35.18      4.73 o
  -3  16   2      141.92      160.68      6.86 o
  -2  16   2      731.58      714.33     12.41 o
  -1  16   2        0.98       -1.24      2.18 o
   0  16   2      664.84      635.26      9.88 o
   1  16   2     1005.20     1006.03     15.51 o
   2  16   2        0.40       -1.99      4.53 o
   3  16   2        0.58        0.30      2.37 o
   4  16   2       60.78       65.05      4.50 o
   5  16   2      638.18      612.92     12.18 o
   6  16   2      281.06      294.11      9.21 o
   7  16   2      296.37      309.56     11.63 o
   8  16   2        9.75       -1.60      5.39 o
   9  16   2        0.02        0.46      8.01 o
  10  16   2       26.38       46.77     13.15 o
 -10  17   2      117.48      150.70     12.62 o
  -9  17   2       17.72       19.55      7.20 o
  -8  17   2       43.16       35.34      6.58 o
  -7  17   2       89.74      100.12      6.66 o
  -6  17   2       70.76       83.42      5.83 o
  -5  17   2      759.96      739.40     13.35 o
  -4  17   2      780.83      742.00     17.03 o
  -3  17   2      344.11      362.24     10.03 o
  -2  17   2      235.99      227.85      7.53 o
  -1  17   2       41.42       33.68      3.10 o
   0  17   2       16.08       16.47      3.50 o
   1  17   2      617.26      533.22     11.23 o
   2  17   2      427.94      402.91     10.05 o
   3  17   2     1376.38     1346.50     22.90 o
   4  17   2       26.53       28.37      3.71 o
   5  17   2      274.64      259.35      7.97 o
   6  17   2       10.10       16.38      4.63 o
   7  17   2       50.14       46.00      5.68 o
   8  17   2      195.53      223.17     10.41 o
   9  17   2      462.32      449.14     18.31 o
  10  17   2       32.30       38.20     16.95 o
 -10  18   2       36.99       29.27      9.20 o
  -9  18   2      110.47      113.18     10.63 o
  -8  18   2      376.12      407.62     13.10 o
  -7  18   2      588.14      520.83     12.76 o
  -6  18   2      281.89      291.15     10.81 o
  -5  18   2      330.15      320.59      9.55 o
  -4  18   2        7.20        5.35      5.61 o
  -3  18   2      794.59      782.15     17.60 o
  -2  18   2      359.24      334.16      9.29 o
  -1  18   2      131.48      106.16      6.58 o
   0  18   2     1369.28     1312.78     19.18 o
   1  18   2        2.08        3.61      3.23 o
   2  18   2      470.28      456.16     11.03 o
   3  18   2      366.08      321.89     10.53 o
   4  18   2       45.51       37.53      3.91 o
   5  18   2      928.36      893.98     15.38 o
   6  18   2       88.16      103.54      6.31 o
   7  18   2      136.62      131.27      7.94 o
   8  18   2      118.39      138.52      9.72 o
   9  18   2       19.40       14.56      7.42 o
  10  18   2       35.08       29.74     10.01 o
 -10  19   2       65.78       48.72      9.89 o
  -9  19   2       30.77       39.19      8.81 o
  -8  19   2        2.73        6.69      6.16 o
  -7  19   2      110.28      131.48      7.72 o
  -6  19   2        9.07        0.93      4.17 o
  -5  19   2      520.84      498.13     12.83 o
  -4  19   2       25.88       27.56      5.33 o
  -3  19   2      486.40      487.09     12.22 o
  -2  19   2       61.49       65.53      5.07 o
  -1  19   2      289.06      291.63      8.52 o
   0  19   2       89.70       86.29      5.47 o
   1  19   2      828.66      808.15     15.40 o
   2  19   2      101.56      102.78      5.83 o
   3  19   2        3.16        7.06      4.57 o
   4  19   2      120.16      119.70      5.05 o
   5  19   2        1.06       -3.68      3.68 o
   6  19   2        1.27        3.31      4.75 o
   7  19   2      113.77       97.90      7.78 o
   8  19   2        1.44        1.84      6.16 o
   9  19   2      225.23      243.32     12.50 o
  10  19   2       39.11       17.92      9.65 o
 -10  20   2        9.99       10.49      9.34 o
  -9  20   2       31.18       16.75      7.28 o
  -8  20   2        7.06       15.62      6.32 o
  -7  20   2       42.91       46.03      6.12 o
  -6  20   2        3.89        5.54      4.94 o
  -5  20   2       28.16       19.38      5.73 o
  -4  20   2      677.25      654.12     15.53 o
  -3  20   2      687.93      674.20     16.20 o
  -2  20   2        7.79       13.72      4.14 o
  -1  20   2       90.79       91.72      5.51 o
   0  20   2      462.81      435.04     10.59 o
   1  20   2      212.39      209.82      7.54 o
   2  20   2     1008.83      951.33     21.39 o
   3  20   2       90.23       92.32      6.23 o
   4  20   2        3.86        2.88      3.39 o
   5  20   2      221.49      219.58     10.76 o
   6  20   2        0.10       -3.19      4.45 o
   7  20   2        0.02       -1.13      5.06 o
   8  20   2       24.72       14.59      6.70 o
   9  20   2       34.14       35.48      8.00 o
  -9  21   2      188.94      200.24     16.24 o
  -8  21   2       60.22       48.39      7.18 o
  -7  21   2       52.72       54.41      6.96 o
  -6  21   2      198.69      194.85      8.77 o
  -5  21   2      276.18      269.88     11.92 o
  -4  21   2      911.53      935.22     21.41 o
  -3  21   2       49.18       45.90      5.97 o
  -2  21   2      116.24      132.57      6.77 o
  -1  21   2       43.54       49.99      8.51 o
   0  21   2       29.09       35.31      4.59 o
   1  21   2      170.30      170.92      7.81 o
   2  21   2       89.37       98.44      6.79 o
   3  21   2       52.19       59.74      6.29 o
   4  21   2       23.11       35.68      7.02 o
   5  21   2       21.08       11.13      4.34 o
   6  21   2        1.96        3.74      4.68 o
   7  21   2       25.73       24.68      5.81 o
   8  21   2       46.39       46.06      7.08 o
   9  21   2       49.08       30.88      7.93 o
  -9  22   2       62.98       77.78      8.63 o
  -8  22   2      149.61      156.54      9.48 o
  -7  22   2       61.15       35.24      6.38 o
  -6  22   2      471.28      503.74     13.43 o
  -5  22   2       48.63       60.62      7.53 o
  -4  22   2        1.29        1.66      5.36 o
  -3  22   2       57.11       67.80      7.58 o
  -2  22   2      312.82      298.93     11.47 o
  -1  22   2     2040.06     1939.20     36.56 o
   0  22   2      180.54      209.07      8.82 o
   1  22   2       35.08       49.48      7.41 o
   2  22   2      354.11      323.88     11.23 o
   3  22   2     1022.54      913.25     21.08 o
   4  22   2      177.90      207.43     11.48 o
   5  22   2      173.95      174.75      9.57 o
   6  22   2      444.03      450.03     12.66 o
   7  22   2       27.99       41.63      6.28 o
   8  22   2       37.87       39.72      7.04 o
   9  22   2       74.68       65.16     10.01 o
  -9  23   2       26.02       14.54      8.70 o
  -8  23   2        2.85       -5.81      5.81 o
  -7  23   2       20.03       17.72      5.78 o
  -6  23   2       36.77       33.80      7.77 o
  -5  23   2      145.15      158.79     13.34 o
  -4  23   2      363.37      337.00     16.62 o
  -3  23   2       33.39       20.06      5.53 o
  -2  23   2      516.15      522.99     15.58 o
  -1  23   2      563.88      546.41     18.86 o
   0  23   2       27.66       27.81      5.29 o
   1  23   2      734.05      728.86     16.74 o
   2  23   2      105.74      117.97      7.55 o
   3  23   2      692.23      701.81     17.69 o
   4  23   2       15.96       19.30      6.35 o
   5  23   2        0.45        2.39      6.64 o
   6  23   2        2.48        1.02      5.17 o
   7  23   2      189.79      213.93     12.47 o
   8  23   2        9.40        6.26      6.14 o
  -8  24   2        6.71       12.77      5.87 o
  -7  24   2        0.91        5.14      7.36 o
  -6  24   2        7.64        9.09      6.99 o
  -5  24   2        0.99       -5.41      5.96 o
  -4  24   2        0.02       -1.52      5.53 o
  -3  24   2       56.46       43.86      6.36 o
  -2  24   2       75.62       64.63      6.59 o
  -1  24   2      113.46      119.75      7.31 o
   0  24   2        1.95        1.96      4.54 o
   1  24   2      119.40      132.23      7.61 o
   2  24   2        6.01        7.71      5.59 o
   3  24   2       23.55       32.70      6.26 o
   4  24   2      161.61      150.87     11.39 o
   5  24   2       41.00       32.86      8.28 o
   6  24   2       63.63       71.96      7.15 o
   7  24   2        8.75        8.67      5.39 o
   8  24   2        2.52       -5.81      5.81 o
  -8  25   2       43.91       31.13      9.48 o
  -7  25   2       60.17       66.79      9.61 o
  -6  25   2        7.10        7.80      7.60 o
  -5  25   2       45.45       46.89      7.59 o
  -4  25   2       47.51       53.65      7.23 o
  -3  25   2       47.00       45.44      6.61 o
  -2  25   2        0.68        1.20      5.07 o
  -1  25   2       20.91       35.07      5.89 o
   0  25   2      221.53      217.42     10.40 o
   1  25   2        1.19        0.25      4.78 o
   2  25   2      266.01      293.52     11.00 o
   3  25   2       34.87       42.07      6.74 o
   4  25   2       63.65       84.87     12.08 o
   5  25   2       89.17       91.43      8.84 o
   6  25   2       39.20       50.94     10.29 o
   7  25   2       17.69       16.35      5.16 o
   8  25   2       37.97       34.16      6.79 o
  -7  26   2       14.70       19.36      8.08 o
  -6  26   2       86.28       79.82      9.29 o
  -5  26   2       32.34       33.93      7.55 o
  -4  26   2       28.67       30.09      6.95 o
  -3  26   2      150.36      143.93      9.03 o
  -2  26   2      284.98      261.76     10.75 o
  -1  26   2      794.03      743.38     17.58 o
   0  26   2      105.18      115.34     10.98 o
   1  26   2      127.90      136.43      8.05 o
   2  26   2       96.40      111.86      9.34 o
   3  26   2      451.50      428.45     14.15 o
   4  26   2       14.32        6.53      6.37 o
   5  26   2      351.76      367.53     14.55 o
   6  26   2       12.96       16.05      7.52 o
   7  26   2       86.12      121.87     12.63 o
  -7  27   2       48.42       33.10      8.98 o
  -6  27   2        0.30       -2.17      6.90 o
  -5  27   2       32.61       31.01      7.39 o
  -4  27   2      286.98      269.14     11.95 o
  -3  27   2        4.88        0.00      5.70 o
  -2  27   2      153.33      161.03      8.90 o
  -1  27   2      140.97      139.19     11.70 o
   0  27   2        3.33       -4.88      4.88 o
   1  27   2      271.35      248.95     11.92 o
   2  27   2      181.98      192.82      9.42 o
   3  27   2      452.45      482.08     14.93 o
   4  27   2       63.54       69.96      7.97 o
   5  27   2       26.90       22.44      9.21 o
   6  27   2        0.40       -6.45      6.45 o
   7  27   2      131.91      148.81     13.28 o
  -6  28   2       25.70       42.11      8.31 o
  -5  28   2        0.48       -6.12      6.12 o
  -4  28   2       37.28       34.39      7.24 o
  -3  28   2       11.22       22.30      6.08 o
  -2  28   2       28.21       15.01      5.77 o
  -1  28   2      160.66      175.40     11.71 o
   0  28   2       49.60       37.93      6.14 o
   1  28   2       92.75      106.04      7.56 o
   2  28   2       10.17       19.45      5.62 o
   3  28   2        7.91        7.91      7.38 o
   4  28   2        7.49        6.35      6.10 o
   5  28   2      113.32      103.25      9.24 o
   6  28   2        9.03       -3.31      6.75 o
  -6  29   2       45.15       49.01      8.61 o
  -5  29   2        7.94       -4.30      6.71 o
  -4  29   2        3.91        7.23      6.36 o
  -3  29   2       48.00       35.26      6.68 o
  -2  29   2       32.05       38.21      7.28 o
  -1  29   2       58.58       66.35      9.29 o
   0  29   2       13.77        6.31      5.16 o
   1  29   2       12.42        6.02      5.59 o
   2  29   2        0.67       -1.03      9.03 o
   3  29   2       26.22       18.00      6.09 o
   4  29   2        0.21       -0.08      6.02 o
   5  29   2        0.55        3.31      8.74 o
  -5  30   2        0.78       -3.32      6.62 o
  -4  30   2       16.15       15.41      6.47 o
  -3  30   2       45.68       43.35      6.76 o
  -2  30   2      121.32      122.38      7.98 o
  -1  30   2        4.37        5.32      5.14 o
   0  30   2       18.52       19.41      7.54 o
   1  30   2       18.53       23.52      5.50 o
   2  30   2        7.45       14.06      5.48 o
   3  30   2       13.52        6.82      5.42 o
   4  30   2        0.28       -5.64      5.64 o
   5  30   2      202.84      228.64     13.10 o
  -4  31   2       60.07       65.95      7.58 o
  -3  31   2       44.09       41.03      7.33 o
  -2  31   2      289.50      289.47     11.98 o
  -1  31   2       18.61        9.85      5.38 o
   0  31   2        0.50       -2.71      6.85 o
   1  31   2       15.06       15.92      7.55 o
   2  31   2        7.65        0.68      6.21 o
   3  31   2      180.54      194.20     13.17 o
   4  31   2       13.84       19.11      6.03 o
  -3  32   2       15.44       25.39     13.15 o
  -2  32   2      129.77       83.96     21.25 o
  -1  32   2        2.74        1.66     15.88 o
   0  32   2      107.47      118.63     21.80 o
   1  32   2        3.14      -15.56     15.56 o
   2  32   2       20.90       22.75     17.69 o
   3  32   2       40.68       45.57     20.14 o
  -1  33   2        6.23       10.03     17.30 o
   0  33   2        3.45       18.40     17.22 o
   1  33   2        9.38       24.80     17.22 o
 -12   1   3       21.81        8.64     11.29 o
 -11   1   3       50.13       57.56     10.19 o
 -10   1   3       86.88       99.53     11.18 o
  -9   1   3      269.56      253.13     13.46 o
  -8   1   3      391.14      344.94     12.33 o
  -7   1   3       16.43       11.07      3.73 o
  -6   1   3       85.65       87.05      4.94 o
  -5   1   3      682.14      628.67     10.99 o
  -4   1   3      260.66      389.76      7.62 o
  -3   1   3      571.43      569.67      9.54 o
  -2   1   3     3474.40     3625.64     38.44 o
  -1   1   3     2012.31     2111.44     26.55 o
   0   1   3     1578.66     1654.70     18.32 o
   1   1   3        5.98        5.94      1.59 o
   2   1   3     2437.63     2400.30     26.49 o
   3   1   3     7729.16     7923.97     81.58 o
   4   1   3      511.97      552.49      9.52 o
   5   1   3       65.51       87.12      4.87 o
   6   1   3       81.08       84.51      4.95 o
   7   1   3      530.10      507.03     12.14 o
   8   1   3      196.12      152.19     10.57 o
   9   1   3       40.41       33.20      8.39 o
  10   1   3      163.34      163.61     13.38 o
  11   1   3        4.94        9.28      9.34 o
  12   1   3       10.84       21.88     14.05 o
 -12   2   3        0.63       -8.77      8.77 o
 -11   2   3        0.57        8.68      8.77 o
 -10   2   3        0.47        1.43      7.48 o
  -9   2   3      443.35      430.71     17.09 o
  -8   2   3      210.37      198.53     10.10 o
  -7   2   3      496.95      510.94     11.26 o
  -6   2   3       12.96        9.49      3.22 o
  -5   2   3       20.09       18.89      3.19 o
  -4   2   3      183.98      282.72      6.46 o
  -3   2   3     2616.29     2582.11     28.88 o
  -2   2   3      185.69      168.98      4.90 o
  -1   2   3     4300.74     4324.92     51.77 o
   0   2   3     1673.15     1753.97     19.34 o
   1   2   3     1999.36     1861.24     20.63 o
   2   2   3      623.90      703.20      9.71 o
   3   2   3      917.80      912.00     12.49 o
   4   2   3     6336.81     6249.40     66.04 o
   5   2   3     7286.17     7393.58     73.80 o
   6   2   3      487.00      483.33      9.59 o
   7   2   3       85.16       92.78      6.29 o
   8   2   3      578.16      562.47     18.45 o
   9   2   3      216.45      205.92     12.95 o
  10   2   3      121.07      147.79     14.52 o
  11   2   3      232.10      234.97     15.94 o
  12   2   3       76.98       72.82     13.00 o
 -12   3   3        2.64       13.16      9.88 o
 -11   3   3      255.89      270.50     16.29 o
 -10   3   3      169.63      198.13     13.39 o
  -9   3   3      447.61      429.51     16.88 o
  -8   3   3      138.83      117.94      9.05 o
  -7   3   3      148.34      154.11      7.00 o
  -6   3   3     1652.10     1578.87     20.42 o
  -5   3   3      486.42      484.88      9.38 o
  -4   3   3      960.69      827.89     12.24 o
  -3   3   3     7516.06     7776.40     79.99 o
  -2   3   3       15.91       14.07      2.04 o
  -1   3   3     1039.07     1057.98     13.41 o
   0   3   3      446.28      407.77      5.31 o
   1   3   3      658.16      646.88      8.61 o
   2   3   3     3556.08     3631.43     38.62 o
   3   3   3      273.82      208.73      5.34 o
   4   3   3     1439.90     1441.12     17.56 o
   5   3   3      275.28      302.90      7.20 o
   6   3   3       50.03       48.49      3.94 o
   7   3   3       73.99       78.23      6.48 o
   8   3   3      297.62      264.05     11.59 o
   9   3   3      209.82      197.99     12.82 o
  10   3   3      129.21      156.19     13.12 o
  11   3   3        9.71       21.51      9.96 o
  12   3   3        0.63       -0.10     10.11 o
 -12   4   3       15.17       12.47      9.98 o
 -11   4   3       41.30       42.28     15.77 o
 -10   4   3        0.67       -2.09      7.29 o
  -9   4   3        7.24       15.78      6.02 o
  -8   4   3       45.39       43.89      6.16 o
  -7   4   3     1233.27     1139.70     19.16 o
  -6   4   3       10.16       19.34      3.35 o
  -5   4   3      377.99      413.15     13.25 o
  -4   4   3      145.84      159.50      4.92 o
  -3   4   3     1833.34     1888.71     22.03 o
  -2   4   3     1554.17     1564.90     18.06 o
  -1   4   3       29.94       36.35      2.26 o
   0   4   3        2.66        0.97      0.62 o
   1   4   3     7339.51     7712.36     78.28 o
   2   4   3     5807.77     6290.66     64.78 o
   3   4   3       79.06       98.61      4.19 o
   4   4   3      732.28      777.36     13.12 o
   5   4   3      285.89      254.88      8.21 o
   6   4   3       44.20       47.26      4.26 o
   7   4   3        0.90       -3.94      3.94 o
   8   4   3        8.57        6.98      5.79 o
   9   4   3       34.96       21.64      7.77 o
  10   4   3      206.78      198.59     13.86 o
  11   4   3        2.87        3.50      9.03 o
  12   4   3       85.91       95.26     26.97 o
 -12   5   3        3.74       -0.16     10.94 o
 -11   5   3       22.98       20.18      9.88 o
 -10   5   3        4.85        2.76      7.68 o
  -9   5   3       26.83       40.30      7.11 o
  -8   5   3        8.21       12.75      4.94 o
  -7   5   3      416.82      405.22     11.64 o
  -6   5   3       17.01       18.26      3.30 o
  -5   5   3      652.85      622.93     12.61 o
  -4   5   3      365.14      459.79     10.15 o
  -3   5   3     4567.53     4996.90     52.67 o
  -2   5   3      285.23      329.07      5.65 o
  -1   5   3      468.42      467.07      8.22 o
   0   5   3     1432.25     1527.90     18.65 o
   1   5   3      100.76       94.19      3.80 o
   2   5   3      500.09      461.80      7.22 o
   3   5   3     3209.52     3285.41     35.97 o
   4   5   3       15.68       10.23      2.36 o
   5   5   3      273.79      294.58      7.49 o
   6   5   3      290.16      305.89      8.23 o
   7   5   3      186.38      192.71      8.58 o
   8   5   3       66.92       61.06      7.58 o
   9   5   3      198.42      182.97     12.94 o
  10   5   3      145.03      141.00     12.99 o
  11   5   3        1.43        8.63      9.45 o
 -12   6   3       24.46        6.52     11.78 o
 -11   6   3        0.66        1.30      9.80 o
 -10   6   3        0.28       -4.63      7.22 o
  -9   6   3      760.60      706.54     18.94 o
  -8   6   3     1120.41     1105.42     21.43 o
  -7   6   3     1932.74     1892.81     29.68 o
  -6   6   3       25.72       24.65      3.45 o
  -5   6   3       90.13      103.08      4.74 o
  -4   6   3        6.06       23.74      2.87 o
  -3   6   3     5056.16     5165.66     54.33 o
  -2   6   3     7927.30     7993.29     87.21 o
  -1   6   3     1619.08     1619.68     23.19 o
   0   6   3      391.87      327.35      5.70 o
   1   6   3      901.73      832.95      9.55 o
   2   6   3      261.32      264.14      5.80 o
   3   6   3       38.37       65.39      4.24 o
   4   6   3      951.08      807.46     14.69 o
   5   6   3     2169.91     2073.88     24.45 o
   6   6   3      278.19      271.12      7.80 o
   7   6   3       19.94       20.89      5.07 o
   8   6   3      610.93      520.31     14.48 o
   9   6   3      111.42       99.68      9.53 o
  10   6   3      269.06      262.11     18.99 o
  11   6   3       92.13       73.03     12.14 o
 -12   7   3        0.54       -2.86     11.57 o
 -11   7   3      174.65      149.29     16.50 o
 -10   7   3      316.04      318.59     14.15 o
  -9   7   3      266.47      281.27     11.47 o
  -8   7   3        0.85        8.94      5.04 o
  -7   7   3      187.35      209.05      8.75 o
  -6   7   3     1259.70     1239.74     24.32 o
  -5   7   3     4846.63     4736.59     49.07 o
  -4   7   3     3825.90     3692.25     38.47 o
  -3   7   3     8395.99     9090.87     87.69 o
  -2   7   3      101.43       84.43      6.00 o
  -1   7   3        7.80        0.36      1.61 o
   0   7   3     2539.10     2638.27     39.22 o
   1   7   3      194.75      153.16      4.70 o
   2   7   3     4771.63     4690.02     49.05 o
   3   7   3      450.52      364.09      6.90 o
   4   7   3      219.50      196.34      5.48 o
   5   7   3       92.98       99.39      4.57 o
   6   7   3      386.97      360.00      9.07 o
   7   7   3      301.78      294.02     10.22 o
   8   7   3     1049.41     1002.28     20.63 o
   9   7   3      577.98      559.89     19.53 o
  10   7   3      128.41      134.58     12.78 o
  11   7   3        3.93       13.40      9.68 o
 -12   8   3       24.71       -4.16     11.68 o
 -11   8   3        0.33       -9.66      9.66 o
 -10   8   3        0.86        2.39      6.68 o
  -9   8   3      121.65      117.09      8.48 o
  -8   8   3      111.54      110.60      7.75 o
  -7   8   3     1566.59     1507.35     29.99 o
  -6   8   3      176.29      183.37      6.51 o
  -5   8   3       34.23       44.82      3.61 o
  -4   8   3      417.26      416.75      8.17 o
  -3   8   3      662.81      676.10     10.18 o
  -2   8   3     3808.21     4189.44     51.47 o
  -1   8   3      962.97      915.71     13.31 o
   0   8   3       64.20       47.35      4.89 o
   1   8   3     3429.10     3709.79     49.68 o
   2   8   3     5862.07     6259.36     69.17 o
   3   8   3       13.27        3.35      2.11 o
   4   8   3     2417.48     2414.87     28.37 o
   5   8   3      314.70      305.88      7.70 o
   6   8   3      601.48      578.10     11.51 o
   7   8   3      353.59      372.59     11.48 o
   8   8   3       23.55       27.66      6.31 o
   9   8   3       28.85       29.54      8.55 o
  10   8   3      135.33      141.62     12.71 o
  11   8   3        1.41      -12.56     12.56 o
 -11   9   3       20.99       17.19     10.76 o
 -10   9   3       10.54       14.56      7.49 o
  -9   9   3       12.59        9.53      5.74 o
  -8   9   3      128.39      146.16      8.31 o
  -7   9   3      264.06      254.35     10.89 o
  -6   9   3       76.11       70.58      4.78 o
  -5   9   3       20.97       20.54      3.30 o
  -4   9   3      459.83      494.00     11.64 o
  -3   9   3     3720.17     4035.89     46.40 o
  -2   9   3     1918.77     2084.00     27.57 o
  -1   9   3       15.49       14.36      2.00 o
   0   9   3      153.11      189.90      7.21 o
   1   9   3       17.31       22.35      2.68 o
   2   9   3        5.21       28.10      2.55 o
   3   9   3     2642.50     2715.16     30.42 o
   4   9   3       89.64      104.28      4.43 o
   5   9   3        2.54       -2.49      2.68 o
   6   9   3      343.26      336.99      9.52 o
   7   9   3      225.15      195.37      8.85 o
   8   9   3       32.75       27.63      6.01 o
   9   9   3       11.54       10.30      6.94 o
  10   9   3       14.92       -0.08      8.51 o
  11   9   3       16.82       24.40     12.06 o
 -11  10   3        6.72        5.50     10.57 o
 -10  10   3       12.00       18.43      8.71 o
  -9  10   3      541.99      511.31     16.44 o
  -8  10   3      489.13      496.85     13.97 o
  -7  10   3      535.36      537.92     12.68 o
  -6  10   3      543.54      545.90     11.78 o
  -5  10   3       31.13       36.17      3.63 o
  -4  10   3      416.63      464.05      9.13 o
  -3  10   3      288.25      284.39      7.40 o
  -2  10   3     8350.14     8519.86    100.98 o
  -1  10   3     2832.27     2897.57     46.13 o
   0  10   3      449.72      363.44     10.10 o
   1  10   3      261.28      285.54      6.16 o
   2  10   3      475.02      509.64     16.05 o
   3  10   3      677.56      655.16     10.08 o
   4  10   3      659.61      591.35     10.05 o
   5  10   3      489.59      489.29      9.90 o
   6  10   3      107.58       94.24      5.57 o
   7  10   3       63.65       76.27      6.59 o
   8  10   3       98.43      105.75      8.14 o
   9  10   3      229.98      239.59     12.57 o
  10  10   3      118.34      110.61     12.35 o
  11  10   3       28.95       22.57     11.84 o
 -11  11   3       76.44       53.88     17.36 o
 -10  11   3       80.76       94.50     10.94 o
  -9  11   3      194.64      220.21     11.59 o
  -8  11   3       98.57      105.39     11.27 o
  -7  11   3       24.33       20.43      4.66 o
  -6  11   3        5.69        6.34      3.41 o
  -5  11   3     2786.12     2684.63     31.74 o
  -4  11   3     1472.94     1412.70     18.03 o
  -3  11   3     3276.04     3348.56     42.83 o
  -2  11   3      107.39      129.93      7.11 o
  -1  11   3       17.53       26.55      4.38 o
   0  11   3     6534.70     6689.18     99.02 o
   1  11   3     5263.65     5080.68     61.56 o
   2  11   3    12596.12    13121.34    153.44 o
   3  11   3     3902.65     3795.40     44.16 o
   4  11   3      317.65      359.35     10.40 o
   5  11   3       44.57       46.90      4.09 o
   6  11   3     1428.98     1360.87     19.85 o
   7  11   3      406.23      433.56     12.18 o
   8  11   3     1204.32     1191.37     23.05 o
   9  11   3      223.51      203.33     11.75 o
  10  11   3       31.91       24.75      9.45 o
  11  11   3        5.90       -0.02     11.33 o
 -11  12   3        4.41        5.65      8.33 o
 -10  12   3       95.02      107.65     10.79 o
  -9  12   3       26.31       20.78      7.89 o
  -8  12   3       21.08       33.10      6.63 o
  -7  12   3     1119.37     1009.03     19.53 o
  -6  12   3      163.38      152.33      6.13 o
  -5  12   3        3.14        6.47      3.54 o
  -4  12   3        2.47        0.01      2.81 o
  -3  12   3     1269.49     1215.38     20.92 o
  -2  12   3     2104.38     2157.02     29.00 o
  -1  12   3      959.88      884.63     18.44 o
   0  12   3     4554.28     4687.75     71.46 o
   1  12   3      588.05      672.48     12.10 o
   2  12   3     3391.82     3510.62     57.90 o
   3  12   3      624.38      574.81      9.82 o
   4  12   3      471.51      434.35      8.41 o
   5  12   3     1696.41     1692.16     22.19 o
   6  12   3      800.01      783.42     13.90 o
   7  12   3      275.76      313.68     13.40 o
   8  12   3       86.96       94.74      8.70 o
   9  12   3       22.23       16.61      7.45 o
  10  12   3       67.30       54.83     10.63 o
  11  12   3        0.62      -10.71     10.71 o
 -11  13   3        0.25       19.16      8.93 o
 -10  13   3        5.59       -1.64      6.89 o
  -9  13   3        0.82        0.10      5.95 o
  -8  13   3      118.53      113.25      8.57 o
  -7  13   3      551.60      512.35     13.39 o
  -6  13   3      207.76      182.21      7.12 o
  -5  13   3      482.81      476.41      9.25 o
  -4  13   3        2.16        5.26      2.18 o
  -3  13   3       18.68       25.73      4.06 o
  -2  13   3       50.34       65.17      5.46 o
  -1  13   3      932.78      990.21     16.84 o
   0  13   3      892.65     1023.42     20.66 o
   1  13   3       96.21       92.75      7.36 o
   2  13   3     2000.80     2166.85     29.39 o
   3  13   3      382.48      380.79      7.56 o
   4  13   3      229.23      246.22      6.34 o
   5  13   3       12.31       10.64      3.45 o
   6  13   3       25.24       35.03      4.51 o
   7  13   3      257.16      221.22      9.40 o
   8  13   3       13.70        3.99      6.06 o
   9  13   3       25.55       18.71      7.46 o
  10  13   3       11.09       -8.21      8.21 o
  11  13   3        0.77       -3.59     18.42 o
 -11  14   3        1.84       13.24      9.17 o
 -10  14   3        5.97        3.82      7.01 o
  -9  14   3       22.73       23.12      7.02 o
  -8  14   3        7.16       12.34      5.87 o
  -7  14   3      192.05      191.01      8.80 o
  -6  14   3       45.04       51.47      4.97 o
  -5  14   3       12.97        7.48      3.32 o
  -4  14   3      510.84      559.83     10.13 o
  -3  14   3      161.99      144.46      6.50 o
  -2  14   3     2416.33     2462.48     32.58 o
  -1  14   3      150.05      127.25      5.76 o
   0  14   3      370.34      294.53     10.08 o
   1  14   3      905.46      909.76     14.30 o
   2  14   3        2.26        4.77      2.74 o
   3  14   3      271.32      242.51     15.71 o
   4  14   3      658.85      640.67     10.53 o
   5  14   3       88.83       84.27      5.25 o
   6  14   3      431.05      440.21     14.44 o
   7  14   3       17.99       21.88      5.45 o
   8  14   3       50.37       55.54      8.98 o
   9  14   3       32.13       24.85      7.91 o
  10  14   3       33.96       20.08      9.50 o
 -11  15   3       20.87       23.19     10.81 o
 -10  15   3      110.57      129.56     10.94 o
  -9  15   3       26.67       33.91      7.49 o
  -8  15   3       51.70       43.99      8.70 o
  -7  15   3        4.65        5.43      4.79 o
  -6  15   3       22.67       25.22      4.32 o
  -5  15   3     1037.54      995.39     15.97 o
  -4  15   3      636.46      593.30     14.08 o
  -3  15   3       11.74        6.47      3.54 o
  -2  15   3      234.23      253.38      6.82 o
  -1  15   3      599.71      593.80     10.29 o
   0  15   3       89.95       99.92     10.99 o
   1  15   3     5823.73     5682.17     69.11 o
   2  15   3     1263.86     1237.18     18.91 o
   3  15   3     1121.00     1156.69     23.00 o
   4  15   3      266.21      245.07      6.84 o
   5  15   3      108.76      116.88      5.82 o
   6  15   3      549.62      510.08     12.95 o
   7  15   3      212.78      252.97      9.98 o
   8  15   3      393.44      400.61     14.52 o
   9  15   3      216.90      236.54     12.70 o
  10  15   3       11.62       15.33      9.41 o
 -10  16   3      127.39      127.35     10.80 o
  -9  16   3      251.80      278.91     12.84 o
  -8  16   3       77.00       78.83      8.05 o
  -7  16   3      744.10      692.44     18.60 o
  -6  16   3       90.99       88.18      5.67 o
  -5  16   3      262.99      257.04      7.37 o
  -4  16   3     1558.37     1554.44     33.81 o
  -3  16   3        7.71        3.56      4.91 o
  -2  16   3      332.47      308.71      7.57 o
  -1  16   3     1508.61     1459.23     20.77 o
   0  16   3     1105.96     1121.45     16.67 o
   1  16   3      390.76      418.34     11.58 o
   2  16   3      564.11      523.18     13.10 o
   3  16   3      228.39      206.01      8.84 o
   4  16   3      396.02      392.01      8.46 o
   5  16   3        7.96        9.60      3.79 o
   6  16   3     1131.30     1114.57     18.82 o
   7  16   3      123.08      141.79      8.20 o
   8  16   3        7.33        0.49      6.53 o
   9  16   3       27.54       22.83     10.22 o
  10  16   3       19.17       15.33      9.31 o
 -10  17   3       15.35       16.70      8.44 o
  -9  17   3       12.44       19.77      6.90 o
  -8  17   3       69.39       62.73      7.61 o
  -7  17   3      255.50      239.50      9.49 o
  -6  17   3      366.22      352.08      9.55 o
  -5  17   3      700.18      660.48     13.37 o
  -4  17   3       94.15       88.08      6.47 o
  -3  17   3        1.96        4.79      3.75 o
  -2  17   3       16.00       22.33      3.90 o
  -1  17   3       45.08       55.20      5.63 o
   0  17   3      113.24      117.80      3.87 o
   1  17   3      154.76      156.09      5.44 o
   2  17   3      137.39      143.57      7.47 o
   3  17   3      511.87      509.88     12.66 o
   4  17   3       20.60       17.13      4.48 o
   5  17   3      191.96      182.89      6.75 o
   6  17   3       44.35       55.42      5.51 o
   7  17   3       78.90       55.41      6.64 o
   8  17   3       88.76       75.15      8.58 o
   9  17   3        9.24       14.35      8.73 o
  10  17   3       64.45       60.36     11.44 o
 -10  18   3       10.99       31.65      9.13 o
  -9  18   3        7.68       -0.44      6.42 o
  -8  18   3        9.60        7.11      6.15 o
  -7  18   3        1.84        2.40      4.74 o
  -6  18   3      297.34      306.16      8.86 o
  -5  18   3       16.25       20.76      5.55 o
  -4  18   3       20.09       22.22      5.00 o
  -3  18   3      337.49      330.38     10.05 o
  -2  18   3       25.66       21.05      3.92 o
  -1  18   3      698.35      672.60     13.68 o
   0  18   3       12.89       21.38      2.80 o
   1  18   3       26.08       22.86      4.32 o
   2  18   3      410.23      384.87     15.53 o
   3  18   3     1182.94     1133.60     21.09 o
   4  18   3       90.65       88.50      7.40 o
   5  18   3       26.13       30.04      4.18 o
   6  18   3       42.87       41.70      5.23 o
   7  18   3      244.95      272.43     10.37 o
   8  18   3      192.63      182.97     10.60 o
   9  18   3       30.91       22.53      8.85 o
  10  18   3        2.26       11.42      9.25 o
 -10  19   3      190.37      205.30     21.33 o
  -9  19   3        2.75        8.27      7.16 o
  -8  19   3        0.33       -0.16      5.34 o
  -7  19   3       25.07       30.42      5.52 o
  -6  19   3      276.01      294.84      9.56 o
  -5  19   3     1701.60     1632.97     36.25 o
  -4  19   3       62.94       64.28      6.30 o
  -3  19   3      117.15      124.76      6.95 o
  -2  19   3       36.92       38.57      4.63 o
  -1  19   3      161.20      171.77      6.92 o
   0  19   3      476.09      442.66     10.67 o
   1  19   3      125.33      141.39     10.44 o
   2  19   3       19.16       21.81      4.40 o
   3  19   3       13.44       10.07      4.98 o
   4  19   3       59.79       63.91      6.35 o
   5  19   3       44.67       41.65      4.31 o
   6  19   3       14.54       14.54      4.54 o
   7  19   3      109.77      122.69      8.38 o
   8  19   3      265.49      281.46     12.79 o
   9  19   3       16.76       26.01      9.04 o
  -9  20   3      173.66      172.44     11.48 o
  -8  20   3       20.92       17.84      6.05 o
  -7  20   3      312.67      324.49     10.82 o
  -6  20   3      275.93      288.79     19.41 o
  -5  20   3       18.62       18.33      5.89 o
  -4  20   3      665.49      660.16     15.97 o
  -3  20   3       54.12       46.19      5.39 o
  -2  20   3      126.17      120.71      6.49 o
  -1  20   3     1003.23     1023.56     18.76 o
   0  20   3      286.70      282.91      9.51 o
   1  20   3      806.68      760.21     15.88 o
   2  20   3      419.09      390.89     10.92 o
   3  20   3       39.23       32.42      5.78 o
   4  20   3       48.19       50.61      6.27 o
   5  20   3      425.33      461.74     15.51 o
   6  20   3      252.14      279.02      9.33 o
   7  20   3       97.84       98.99      7.76 o
   8  20   3        0.11        2.59      6.20 o
   9  20   3        1.39       -7.30      7.77 o
  -9  21   3        1.22        4.02      6.72 o
  -8  21   3        0.20       -0.30      5.29 o
  -7  21   3       28.97       18.14     10.67 o
  -6  21   3      226.18      226.22     12.17 o
  -5  21   3      297.17      271.38     12.74 o
  -4  21   3       47.94       37.22      5.95 o
  -3  21   3     1069.52     1014.39     26.33 o
  -2  21   3      790.10      777.81     16.18 o
  -1  21   3      421.08      432.04     11.16 o
   0  21   3      333.17      321.28      9.55 o
   1  21   3       15.95       21.25      4.38 o
   2  21   3      290.21      294.51      9.73 o
   3  21   3       15.65       20.32      6.19 o
   4  21   3        3.42        3.47      5.59 o
   5  21   3      173.83      174.35     12.35 o
   6  21   3      344.60      336.90     12.45 o
   7  21   3        3.04       -1.47      5.25 o
   8  21   3      217.85      236.49     11.53 o
   9  21   3        2.68       -0.57      8.02 o
  -9  22   3        9.00        8.12      7.63 o
  -8  22   3       16.46        8.89      5.87 o
  -7  22   3        6.81       -1.45     13.97 o
  -6  22   3       43.25       29.22      7.65 o
  -5  22   3       23.22       22.23      6.76 o
  -4  22   3      198.37      191.39     10.06 o
  -3  22   3       41.24       40.94      8.21 o
  -2  22   3      222.43      215.44     12.70 o
  -1  22   3      313.87      310.00      9.97 o
   0  22   3      145.11      149.00      7.68 o
   1  22   3        0.75        0.25      5.46 o
   2  22   3       20.32       37.24      5.83 o
   3  22   3       24.03       26.42      6.02 o
   4  22   3        0.47        2.53      6.16 o
   5  22   3      115.30       93.92     10.05 o
   6  22   3        2.49        6.75      9.50 o
   7  22   3       13.11       13.43      5.22 o
   8  22   3      184.63      207.35     10.64 o
  -8  23   3       77.36       93.51     13.00 o
  -7  23   3        6.90        2.81      8.21 o
  -6  23   3      143.97      156.29     11.21 o
  -5  23   3       21.27       25.09      6.93 o
  -4  23   3      209.40      204.36     16.83 o
  -3  23   3       14.35       30.35      5.87 o
  -2  23   3       13.67       15.86      5.13 o
  -1  23   3       79.43       85.46      6.58 o
   0  23   3        0.80        5.93      5.45 o
   1  23   3      941.65      881.24     24.98 o
   2  23   3        6.81        6.72      5.20 o
   3  23   3       19.47       26.99      6.23 o
   4  23   3       65.17       75.09      9.77 o
   5  23   3       79.73       85.41     10.10 o
   6  23   3        2.65        2.63      7.43 o
   7  23   3       75.93       85.03      6.34 o
   8  23   3       16.36       23.93      8.37 o
  -8  24   3       12.36       25.86     10.75 o
  -7  24   3      201.64      201.32     12.95 o
  -6  24   3       15.22       19.12      7.64 o
  -5  24   3      105.80      107.48      9.40 o
  -4  24   3      144.91      163.07      9.74 o
  -3  24   3       26.21       25.40      6.01 o
  -2  24   3      257.01      235.28     10.66 o
  -1  24   3      381.53      387.14     12.17 o
   0  24   3      264.84      252.98     10.04 o
   1  24   3      987.18      970.61     21.08 o
   2  24   3      832.94      734.64     18.09 o
   3  24   3        0.88        2.29      5.36 o
   4  24   3      410.46      431.40     15.15 o
   5  24   3      577.96      562.83     30.49 o
   6  24   3      198.18      221.82     14.59 o
   7  24   3        1.12        9.23      8.91 o
   8  24   3        0.21        1.16      6.13 o
  -8  25   3        3.20       -5.01      9.33 o
  -7  25   3       16.71       12.52      7.98 o
  -6  25   3       16.59        2.67      7.07 o
  -5  25   3      119.63      118.90      9.74 o
  -4  25   3        2.62        2.83      6.09 o
  -3  25   3      393.42      404.40     13.78 o
  -2  25   3        0.98        2.15      6.27 o
  -1  25   3       76.32       81.46      6.92 o
   0  25   3      162.04      169.75      8.64 o
   1  25   3      406.58      422.10     13.17 o
   2  25   3      394.14      407.72     19.10 o
   3  25   3      277.61      272.95     11.78 o
   4  25   3        7.45       13.25      6.74 o
   5  25   3       52.38       71.45      9.10 o
   6  25   3      191.77      174.50     13.50 o
   7  25   3        0.58        5.71      8.68 o
  -7  26   3       15.57       13.04      9.35 o
  -6  26   3        1.42       -1.83      6.92 o
  -5  26   3       33.53       39.14      7.64 o
  -4  26   3        1.53       -3.09      7.79 o
  -3  26   3        8.30        9.25      5.94 o
  -2  26   3      344.67      379.97     13.02 o
  -1  26   3       16.79       16.79      5.54 o
   0  26   3      105.14      112.32      7.64 o
   1  26   3        2.54       12.44      5.34 o
   2  26   3       39.97       37.08      9.03 o
   3  26   3       37.32       42.47      7.02 o
   4  26   3      425.55      395.09     14.86 o
   5  26   3        3.96        8.96      7.07 o
   6  26   3       12.06       13.18      8.98 o
   7  26   3        0.16       -6.02      8.90 o
  -7  27   3       15.06       16.59      8.52 o
  -6  27   3       28.19       25.00      8.13 o
  -5  27   3       24.17       36.76      7.72 o
  -4  27   3       42.55       31.92      7.26 o
  -3  27   3       15.86        0.35      6.01 o
  -2  27   3        0.55        4.93      5.73 o
  -1  27   3       69.56       71.93      9.31 o
   0  27   3        0.77       -6.61      6.61 o
   1  27   3       86.53       93.91      7.50 o
   2  27   3       54.96       75.24      7.63 o
   3  27   3        2.72        7.44      6.25 o
   4  27   3       49.89       57.55      8.13 o
   5  27   3       11.43        9.33      7.17 o
   6  27   3        1.23       11.06      8.06 o
  -6  28   3       73.78       93.80     10.24 o
  -5  28   3        1.88       -1.59      6.56 o
  -4  28   3       21.88       20.91      7.24 o
  -3  28   3       70.06       92.35      8.36 o
  -2  28   3        4.45       10.74      7.75 o
  -1  28   3      280.04      312.25     17.12 o
   0  28   3       19.15       17.45      7.26 o
   1  28   3        5.17       -1.90      7.04 o
   2  28   3        0.06       12.19      5.93 o
   3  28   3       33.15       33.63      7.27 o
   4  28   3      125.44      124.38     13.58 o
   5  28   3       77.72       81.16      9.46 o
   6  28   3       50.64       59.12     11.54 o
  -5  29   3       82.35       80.10     13.16 o
  -4  29   3       39.64       40.95      9.59 o
  -3  29   3      329.91      363.68     16.67 o
  -2  29   3        0.49       -0.93      7.26 o
  -1  29   3       28.41       17.90      8.02 o
   0  29   3       49.41       54.48      8.78 o
   1  29   3       68.21       72.38      9.56 o
   2  29   3      226.68      205.66     12.81 o
   3  29   3       79.89       93.12      9.87 o
   4  29   3       23.45       31.56      7.40 o
   5  29   3       32.59       37.98      8.58 o
  -5  30   3        0.34        4.01      8.67 o
  -4  30   3       11.26       13.76      8.71 o
  -3  30   3       65.11       66.57     10.99 o
  -2  30   3      168.28      163.34     12.02 o
  -1  30   3       34.43       30.12      8.23 o
   0  30   3        0.23       -3.16      7.13 o
   1  30   3       52.51       47.15      8.74 o
   2  30   3        0.75        5.83      7.43 o
   3  30   3       11.31        3.53      7.92 o
   4  30   3       55.09       66.66     11.39 o
  -4  31   3       17.64       17.29      8.94 o
  -3  31   3       25.95       35.61     11.69 o
  -2  31   3       51.21       59.80      9.23 o
  -1  31   3       21.36       19.08     13.17 o
   0  31   3       69.29       77.27      9.50 o
   1  31   3        4.51       -0.18      7.05 o
   2  31   3        6.26        7.64      7.30 o
   3  31   3        9.27        9.06      7.64 o
  -2  32   3       30.44       41.98      8.43 o
  -1  32   3       46.07       44.38      8.13 o
   0  32   3       14.35        7.52      6.98 o
   1  32   3        1.22       -0.82      6.84 o
   2  32   3        4.38       -5.15      6.52 o
 -12   0   4       35.23       41.72     16.26 o
 -11   0   4        7.91       11.43     12.40 o
 -10   0   4      340.58      325.19     36.49 o
  -9   0   4       31.47       49.16     12.95 o
  -8   0   4       13.79        1.87      6.32 o
  -7   0   4     1491.97     1517.95     31.36 o
  -6   0   4        4.69       11.39      5.16 o
  -5   0   4      685.56      663.85     18.02 o
  -4   0   4        2.43       25.77      4.43 o
  -3   0   4      365.25      310.47      9.11 o
  -2   0   4     3109.63     3015.46     53.86 o
  -1   0   4     1801.90     1656.71     27.02 o
   0   0   4       88.92       70.51      4.05 o
   1   0   4     7784.20     8344.17    120.26 o
   2   0   4    21846.75    23112.57    326.19 o
   3   0   4      490.42      462.93     12.35 o
   4   0   4     2399.40     2345.58     39.60 o
   5   0   4     5655.76     5722.57     87.98 o
   6   0   4     2380.15     2315.91     41.76 o
   7   0   4      105.31      112.66     10.44 o
   8   0   4      161.40      147.49     15.67 o
   9   0   4       59.00       82.06     18.96 o
  10   0   4      522.17      501.91     28.75 o
  11   0   4      138.89      131.07     20.27 o
 -12   1   4      116.99       99.53     13.14 o
 -11   1   4       52.23       52.20     10.94 o
 -10   1   4      108.14      114.62     11.71 o
  -9   1   4       16.16        8.34      7.17 o
  -8   1   4        1.07       -4.53      4.53 o
  -7   1   4       33.89       46.92      4.89 o
  -6   1   4     2095.17     2053.22     26.64 o
  -5   1   4       88.32       55.83      4.05 o
  -4   1   4     5674.91     5729.47     61.07 o
  -3   1   4      890.50     1103.17     14.60 o
  -2   1   4       61.96       52.23      3.34 o
  -1   1   4      716.20      713.59      9.76 o
   0   1   4      499.31      527.39      7.84 o
   1   1   4    12104.22    12636.12    127.23 o
   2   1   4      580.77      548.60     13.67 o
   3   1   4     2100.82     2192.05     25.59 o
   4   1   4      812.26      765.99     12.21 o
   5   1   4      207.15      186.34      6.30 o
   6   1   4        1.62       -1.64      3.35 o
   7   1   4      271.58      259.81      9.23 o
   8   1   4      107.53      111.36     10.07 o
   9   1   4      242.99      258.48     14.59 o
  10   1   4        0.88       13.64      9.04 o
  11   1   4       23.27       26.02     10.52 o
 -12   2   4        4.02        2.29      9.60 o
 -11   2   4        0.06       -6.15      8.37 o
 -10   2   4        8.72       12.18      8.15 o
  -9   2   4      260.88      248.78     13.75 o
  -8   2   4       13.19       14.56      5.26 o
  -7   2   4        0.46        2.56      3.77 o
  -6   2   4       17.13       25.83      3.87 o
  -5   2   4       11.04       13.78      3.17 o
  -4   2   4       79.27       83.98      4.33 o
  -3   2   4       26.11       37.14      2.88 o
  -2   2   4      190.72      205.28      8.64 o
  -1   2   4     3737.51     3744.64     42.36 o
   0   2   4      732.00      825.82     10.76 o
   1   2   4      243.95      283.90      5.62 o
   2   2   4       15.12       10.53      2.21 o
   3   2   4       27.55       35.14      3.36 o
   4   2   4     1546.31     1548.90     20.06 o
   5   2   4      323.37      317.24      8.09 o
   6   2   4       34.53       42.78      4.36 o
   7   2   4       14.98       17.55      4.48 o
   8   2   4      174.18      179.78     10.48 o
   9   2   4       21.29       21.43      8.26 o
  10   2   4       13.04       -0.78      8.50 o
  11   2   4        0.03       -2.94      9.02 o
 -12   3   4        1.06      -10.38     10.38 o
 -11   3   4       62.26       70.90     11.10 o
 -10   3   4       38.32       46.56      9.29 o
  -9   3   4        8.65       -2.31      5.69 o
  -8   3   4        1.47        0.70      4.65 o
  -7   3   4      667.10      629.38     13.60 o
  -6   3   4      820.84      844.08     14.21 o
  -5   3   4      198.82      191.45      6.19 o
  -4   3   4      537.77      550.56      9.68 o
  -3   3   4     1139.19     1099.32     14.57 o
  -2   3   4     1550.39     1733.99     21.79 o
  -1   3   4     3253.68     3673.44     41.58 o
   0   3   4     3934.97     4120.53     40.84 o
   1   3   4     1085.18     1020.90     14.56 o
   2   3   4     1247.86     1290.75     16.03 o
   3   3   4      126.65      117.67      4.24 o
   4   3   4      434.31      418.73      8.47 o
   5   3   4       10.10       14.61      3.38 o
   6   3   4      459.36      474.85     14.77 o
   7   3   4      376.85      371.98     11.52 o
   8   3   4      573.06      554.27     16.85 o
   9   3   4      215.26      252.13     14.33 o
  10   3   4      113.69      120.95     12.74 o
  11   3   4        0.27        8.15      9.71 o
 -12   4   4       11.53       31.26     13.06 o
 -11   4   4       16.77       27.18      9.53 o
 -10   4   4      245.37      232.39     14.60 o
  -9   4   4      163.21      155.26     10.07 o
  -8   4   4      230.29      256.92     11.38 o
  -7   4   4      386.99      385.25     10.62 o
  -6   4   4      897.69      829.06     14.18 o
  -5   4   4        2.46       -1.86      2.77 o
  -4   4   4     1549.09     1651.34     20.90 o
  -3   4   4     2215.53     2099.51     24.47 o
  -2   4   4     2079.80     1978.28     24.37 o
  -1   4   4     4237.73     4178.61     46.82 o
   0   4   4     1094.25     1070.38     12.45 o
   1   4   4      555.57      666.11      9.29 o
   2   4   4      538.65      582.63      8.94 o
   3   4   4     1606.81     1590.09     19.65 o
   4   4   4      381.81      363.09      7.46 o
   5   4   4     2611.56     2569.34     29.27 o
   6   4   4      421.47      388.54     10.10 o
   7   4   4      879.78      819.60     17.31 o
   8   4   4      199.79      199.72     10.95 o
   9   4   4       11.05        9.86      7.88 o
  10   4   4      321.40      324.69     17.10 o
  11   4   4      256.97      253.89     17.05 o
 -12   5   4      187.86      199.61     19.06 o
 -11   5   4       72.62       70.21     11.61 o
 -10   5   4      188.35      212.83     20.52 o
  -9   5   4       11.94       26.93      6.60 o
  -8   5   4        3.37        7.24      4.87 o
  -7   5   4     1247.06     1132.15     20.78 o
  -6   5   4     1362.74     1345.20     19.50 o
  -5   5   4     2942.82     2798.92     31.35 o
  -4   5   4     5111.43     5288.32     53.63 o
  -3   5   4        2.06       19.46      2.90 o
  -2   5   4       21.59       26.39      3.44 o
  -1   5   4      132.89      139.61      5.77 o
   0   5   4     1230.32     1168.73     18.78 o
   1   5   4     4102.18     4107.06     43.26 o
   2   5   4       15.94        7.30      1.85 o
   3   5   4     2389.40     2434.27     28.03 o
   4   5   4       95.69       92.10      4.11 o
   5   5   4      249.55      251.58      6.72 o
   6   5   4       23.29       27.35      4.22 o
   7   5   4       81.68       88.67      7.05 o
   8   5   4      704.91      735.61     17.65 o
   9   5   4      186.73      183.26     11.50 o
  10   5   4        0.70       -7.95      7.95 o
  11   5   4      126.32      138.04     16.95 o
 -12   6   4        2.19       12.41     14.06 o
 -11   6   4       11.38        5.47     10.63 o
 -10   6   4       25.22       21.57      7.54 o
  -9   6   4      290.10      305.49     11.84 o
  -8   6   4      244.23      243.33     10.12 o
  -7   6   4       11.37       14.49      4.93 o
  -6   6   4       14.90       11.61      3.99 o
  -5   6   4      519.58      510.43      9.89 o
  -4   6   4      128.63      149.18      5.12 o
  -3   6   4      756.55      749.15     10.90 o
  -2   6   4      622.20      627.80      9.80 o
  -1   6   4      539.54      553.61      9.11 o
   0   6   4       85.15       96.11      3.60 o
   1   6   4      779.82      968.02     14.21 o
   2   6   4      117.33      134.75      3.99 o
   3   6   4      721.73      755.63     11.89 o
   4   6   4      676.79      658.28     10.95 o
   5   6   4       33.99       35.72      3.75 o
   6   6   4       18.54       14.00      4.37 o
   7   6   4       61.74       70.71      6.51 o
   8   6   4      288.25      281.91     11.23 o
   9   6   4       49.62       29.35      7.68 o
  10   6   4       92.04       55.03     10.27 o
  11   6   4       13.23       21.83     11.93 o
 -11   7   4        2.91        2.98     10.71 o
 -10   7   4       50.72       65.84      9.90 o
  -9   7   4        0.12       -5.70      5.70 o
  -8   7   4      104.59       93.36      7.40 o
  -7   7   4      705.03      671.29     15.23 o
  -6   7   4       70.56       75.72      5.64 o
  -5   7   4      279.17      276.12      7.33 o
  -4   7   4      243.48      243.89      7.77 o
  -3   7   4      129.44      129.45      4.41 o
  -2   7   4       85.71       52.71      2.74 o
  -1   7   4     1123.53     1327.74     20.29 o
   0   7   4     2132.29     2103.99     27.52 o
   1   7   4       24.10       24.79      2.64 o
   2   7   4      107.23      140.30      4.74 o
   3   7   4       73.68       95.73      3.95 o
   4   7   4       53.08       49.52      4.10 o
   5   7   4        0.08        1.60      2.69 o
   6   7   4       28.62       34.34      5.06 o
   7   7   4      167.91      161.58      8.39 o
   8   7   4      353.27      360.49     17.48 o
   9   7   4       26.40       27.36      7.78 o
  10   7   4        0.06       -8.10      8.10 o
  11   7   4        0.51        7.15     12.07 o
 -11   8   4        0.07      -10.10     10.10 o
 -10   8   4      113.07      130.56     16.20 o
  -9   8   4      309.14      311.59     12.09 o
  -8   8   4      412.44      390.61     12.18 o
  -7   8   4      704.53      662.01     15.12 o
  -6   8   4      442.50      443.67     10.57 o
  -5   8   4       18.10       28.01      3.33 o
  -4   8   4      953.57      908.37     22.16 o
  -3   8   4     4368.03     4566.74     56.99 o
  -2   8   4     1155.01     1107.97     18.15 o
  -1   8   4     3180.38     3128.73     42.92 o
   0   8   4     1419.64     1435.18     19.86 o
   1   8   4     1288.98     1436.74     20.24 o
   2   8   4      168.39      163.02      4.44 o
   3   8   4      363.98      331.99      7.80 o
   4   8   4      808.07      796.58     11.84 o
   5   8   4      265.14      256.79      7.34 o
   6   8   4       97.50      122.74      6.84 o
   7   8   4      578.76      538.77     13.92 o
   8   8   4      156.54      172.88     10.20 o
   9   8   4        0.76        1.60      6.64 o
  10   8   4      130.94      150.37     15.84 o
  11   8   4      170.70      201.30     20.97 o
 -11   9   4      130.50      116.86     12.80 o
 -10   9   4       85.61       83.39     10.57 o
  -9   9   4      120.59      140.63     10.18 o
  -8   9   4       22.48       22.78      5.84 o
  -7   9   4     1245.68     1180.09     21.32 o
  -6   9   4      596.42      616.18     13.77 o
  -5   9   4      477.77      485.71      9.06 o
  -4   9   4     3960.87     4141.03     42.90 o
  -3   9   4     1071.66     1080.43     18.38 o
  -2   9   4      131.42      137.33      5.98 o
  -1   9   4      766.61      849.45     14.07 o
   0   9   4      511.40      449.56      8.27 o
   1   9   4     6696.24     7000.57     83.78 o
   2   9   4     2424.88     2160.21     26.36 o
   3   9   4     1226.44     1218.98     17.82 o
   4   9   4       84.06       79.26      4.00 o
   5   9   4      218.49      198.56      7.21 o
   6   9   4      965.79      936.49     19.19 o
   7   9   4     1092.95     1095.67     26.15 o
   8   9   4      712.66      726.04     17.51 o
   9   9   4      231.72      239.45     14.42 o
  10   9   4       10.38        2.09      8.75 o
  11   9   4       34.24       46.18     13.55 o
 -11  10   4       21.07       17.22     11.81 o
 -10  10   4       68.17       74.33      9.49 o
  -9  10   4      112.97      114.22      9.59 o
  -8  10   4      189.88      165.21      9.84 o
  -7  10   4      212.60      218.97      8.92 o
  -6  10   4       52.86       50.37      6.05 o
  -5  10   4      173.52      169.64      5.71 o
  -4  10   4       18.31       22.83      4.92 o
  -3  10   4      338.81      374.08     13.78 o
  -2  10   4     2207.94     2258.07     30.24 o
  -1  10   4      907.09      934.57     14.21 o
   0  10   4      689.71      744.21     11.78 o
   1  10   4       15.82       52.54      3.53 o
   2  10   4      118.29      110.99      5.55 o
   3  10   4     1029.09     1008.35     15.09 o
   4  10   4     2871.70     2769.63     32.10 o
   5  10   4      455.22      402.06      9.08 o
   6  10   4      291.77      304.11      9.93 o
   7  10   4        2.76       -0.53      5.05 o
   8  10   4        2.91        3.78      6.53 o
   9  10   4      111.81      126.91     10.57 o
  10  10   4       56.92       38.91     10.23 o
  11  10   4       23.12       17.42     12.56 o
 -11  11   4        3.29       11.47     11.37 o
 -10  11   4        1.06        0.41      6.68 o
  -9  11   4        4.91       -2.00      9.80 o
  -8  11   4      126.20      116.90      8.75 o
  -7  11   4       65.35       56.25      6.62 o
  -6  11   4       42.09       44.74      4.67 o
  -5  11   4      111.03      110.47      4.89 o
  -4  11   4      260.55      266.85      7.79 o
  -3  11   4       91.15       81.09      5.46 o
  -2  11   4      651.37      751.71     12.81 o
  -1  11   4      282.14      309.95      6.61 o
   0  11   4       93.90      122.77      7.07 o
   1  11   4      718.59      793.25     20.63 o
   2  11   4      590.82      637.71     11.81 o
   3  11   4      232.17      228.98      5.31 o
   4  11   4      208.62      208.84      6.11 o
   5  11   4      546.13      507.14     10.21 o
   6  11   4       26.84       29.32      5.12 o
   7  11   4      127.34       97.88      8.27 o
   8  11   4        3.64       -3.41      5.88 o
   9  11   4       25.76       14.80      7.54 o
  10  11   4        0.85       -6.69      8.41 o
  11  11   4       18.33       24.35     12.37 o
 -11  12   4        0.02        6.46      8.75 o
 -10  12   4       76.45       87.31      9.95 o
  -9  12   4       94.97      112.11      9.59 o
  -8  12   4      275.30      277.05     11.91 o
  -7  12   4      112.51      118.02      8.54 o
  -6  12   4       72.27       69.09      5.72 o
  -5  12   4        0.01       -1.64      3.10 o
  -4  12   4       23.38       24.05      2.92 o
  -3  12   4     1039.89     1136.60     20.49 o
  -2  12   4      193.47      172.35      5.59 o
  -1  12   4      175.45      160.34      7.98 o
   0  12   4     1836.53     1819.48     63.44 o
   1  12   4        2.98        4.70      2.72 o
   2  12   4        4.52       13.24      3.01 o
   3  12   4      600.21      606.60     11.53 o
   4  12   4     1163.63     1165.59     16.02 o
   5  12   4      346.19      331.51      8.49 o
   6  12   4        7.22       23.51      5.16 o
   7  12   4      214.24      199.74     10.01 o
   8  12   4       57.44       60.00      8.12 o
   9  12   4       38.65       44.45      8.47 o
  10  12   4        2.38       -6.51      8.65 o
 -11  13   4      168.08      176.61     14.36 o
 -10  13   4       27.98       30.54      8.10 o
  -9  13   4      147.73      153.02     10.48 o
  -8  13   4        1.50       -1.57      5.63 o
  -7  13   4      149.62      157.17      8.81 o
  -6  13   4       77.11       91.18      6.18 o
  -5  13   4      162.13      149.78      8.42 o
  -4  13   4      243.87      233.45      9.49 o
  -3  13   4      984.09      990.88     18.74 o
  -2  13   4      112.58      134.85      5.50 o
  -1  13   4       21.09       12.33      5.22 o
   0  13   4     3917.09     3623.22     57.93 o
   1  13   4     2843.17     2838.08     39.96 o
   2  13   4     3218.51     3195.78     41.63 o
   3  13   4     1319.84     1265.45     22.46 o
   4  13   4       58.91       61.76      5.06 o
   5  13   4      165.04      161.83      6.63 o
   6  13   4      899.22      826.02     16.77 o
   7  13   4      667.47      690.73     17.60 o
   8  13   4      724.58      709.32     19.11 o
   9  13   4        5.97        3.14      7.12 o
  10  13   4        6.65        8.28      8.91 o
 -11  14   4        3.49       15.36      9.07 o
 -10  14   4      168.68      180.09     12.12 o
  -9  14   4       24.66       25.45      7.08 o
  -8  14   4      403.17      376.47     13.47 o
  -7  14   4      164.88      164.51      9.97 o
  -6  14   4      652.40      669.54     14.23 o
  -5  14   4      287.50      293.74      7.67 o
  -4  14   4       64.94       61.02      5.81 o
  -3  14   4      105.14      108.07      9.41 o
  -2  14   4     2039.27     1976.57     29.34 o
  -1  14   4      794.43      798.43     19.15 o
   0  14   4      839.46      877.25     19.53 o
   1  14   4       93.18       95.66      4.45 o
   2  14   4       96.03      124.37      5.91 o
   3  14   4     1623.82     1547.32     26.24 o
   4  14   4      800.07      775.54     12.93 o
   5  14   4      988.64      946.60     16.10 o
   6  14   4      290.17      306.82     10.32 o
   7  14   4        3.78        6.66      6.00 o
   8  14   4       60.23       58.51      8.24 o
   9  14   4       59.00       37.03      8.48 o
  10  14   4       24.33       19.20      8.68 o
 -10  15   4        0.32       15.29      7.66 o
  -9  15   4       24.52       24.46      7.38 o
  -8  15   4      194.47      190.90     10.18 o
  -7  15   4       70.22       74.74      7.14 o
  -6  15   4       70.76       71.55      8.20 o
  -5  15   4       41.85       42.10      4.39 o
  -4  15   4      197.82      183.97     12.20 o
  -3  15   4      496.08      487.42     12.26 o
  -2  15   4        9.15        5.13      2.55 o
  -1  15   4        6.40        0.16      4.48 o
   0  15   4       85.17       66.02      6.34 o
   1  15   4     1468.91     1475.01     21.37 o
   2  15   4       41.47       38.78      7.23 o
   3  15   4      257.90      265.88     10.17 o
   4  15   4      619.70      642.98     12.68 o
   5  15   4       49.08       67.96      5.02 o
   6  15   4       31.84       30.10      5.26 o
   7  15   4       38.60       25.53      6.44 o
   8  15   4       37.72       28.57      7.40 o
   9  15   4       24.44       35.55      8.43 o
  10  15   4        5.67       10.10      8.18 o
 -10  16   4        8.33        2.01      7.16 o
  -9  16   4       58.64       78.94      8.78 o
  -8  16   4       17.73       23.69      6.46 o
  -7  16   4       12.66       20.80      5.74 o
  -6  16   4       19.94       15.70      4.26 o
  -5  16   4      102.55       87.25      7.11 o
  -4  16   4      639.40      615.25     18.27 o
  -3  16   4       78.28       69.05      5.59 o
  -2  16   4      296.84      277.00      7.17 o
  -1  16   4      155.97      136.40      8.22 o
   0  16   4      193.53      193.81      9.29 o
   1  16   4      117.42      138.50      7.72 o
   2  16   4       16.61       12.67      4.38 o
   3  16   4        4.74        6.62      6.25 o
   4  16   4      815.04      771.45     17.27 o
   5  16   4       14.14        9.01      3.78 o
   6  16   4      121.96      143.93      7.54 o
   7  16   4        0.06        2.64      5.81 o
   8  16   4        5.64        5.13      6.64 o
   9  16   4      101.48       98.71     11.86 o
  10  16   4        0.12       -7.56      7.56 o
 -10  17   4       12.83       20.28      7.75 o
  -9  17   4        5.03       -0.09      6.31 o
  -8  17   4        8.87       10.75      9.07 o
  -7  17   4      128.95      140.13      8.01 o
  -6  17   4      964.14      922.79     16.56 o
  -5  17   4      194.05      185.18     10.37 o
  -4  17   4       87.65       86.06      6.64 o
  -3  17   4      670.43      642.75     15.52 o
  -2  17   4      356.41      372.47     10.15 o
  -1  17   4       76.98       82.81      7.15 o
   0  17   4      264.28      265.98     10.80 o
   1  17   4      852.81      790.47     16.06 o
   2  17   4      142.28      157.64      8.44 o
   3  17   4        1.58       -3.82      3.82 o
   4  17   4       34.90       50.96      6.02 o
   5  17   4        1.59        0.20      3.33 o
   6  17   4      262.71      263.89      9.30 o
   7  17   4       97.53      102.62     14.77 o
   8  17   4      162.78      164.32     12.10 o
   9  17   4       62.68       74.23      9.57 o
  10  17   4       74.37       82.62     21.96 o
 -10  18   4      104.59      113.65     11.07 o
  -9  18   4        7.32        5.96      6.67 o
  -8  18   4      310.81      319.38     12.18 o
  -7  18   4      368.76      375.42     11.48 o
  -6  18   4       64.07       67.07      8.91 o
  -5  18   4      281.27      267.78     10.90 o
  -4  18   4       14.56       16.45      5.03 o
  -3  18   4      747.49      702.37     15.73 o
  -2  18   4     1838.58     1771.42     28.92 o
  -1  18   4      155.09      151.14      8.98 o
   0  18   4      734.87      696.30     17.84 o
   1  18   4        1.00        6.88      4.19 o
   2  18   4       19.45       16.64      4.17 o
   3  18   4       72.47       77.39      6.21 o
   4  18   4        3.81        4.79      5.08 o
   5  18   4      501.72      529.83     14.97 o
   6  18   4      226.47      222.56      8.59 o
   7  18   4        0.23       -4.38      5.51 o
   8  18   4       31.94       23.66      8.93 o
   9  18   4       12.39        5.82      8.21 o
  -9  19   4        0.27       -6.21      6.32 o
  -8  19   4        1.15       -0.76      5.32 o
  -7  19   4      161.53      174.77     16.46 o
  -6  19   4       12.54        3.83      6.83 o
  -5  19   4      110.80      130.26      8.58 o
  -4  19   4      245.51      201.71      9.30 o
  -3  19   4        1.01        1.44      4.36 o
  -2  19   4       28.15       17.54      4.71 o
  -1  19   4       92.56       83.06      7.58 o
   0  19   4      139.96      158.22      9.71 o
   1  19   4      317.67      297.90     14.09 o
   2  19   4      138.52      126.86      7.00 o
   3  19   4      274.95      249.03     10.44 o
   4  19   4       19.08       12.82      5.33 o
   5  19   4       17.01       26.06      6.67 o
   6  19   4       13.03       20.74      4.48 o
   7  19   4       27.07       39.71      6.55 o
   8  19   4      125.94      137.77     10.63 o
   9  19   4       75.28       86.44     10.34 o
  -9  20   4        5.71        1.36     10.62 o
  -8  20   4        1.23       -7.02      7.02 o
  -7  20   4       58.04       58.41      9.71 o
  -6  20   4       14.52        2.59      6.95 o
  -5  20   4       72.64       68.87      7.30 o
  -4  20   4       63.75       66.58      9.57 o
  -3  20   4      149.79      161.28     12.08 o
  -2  20   4      285.65      315.02      9.81 o
  -1  20   4        1.59       -1.86      5.28 o
   0  20   4       31.37       28.97      8.56 o
   1  20   4        9.31       11.70      4.05 o
   2  20   4      242.81      234.64      8.97 o
   3  20   4       34.85       34.51      6.00 o
   4  20   4       16.58        8.20      6.38 o
   5  20   4        2.24        5.60      6.25 o
   6  20   4      108.36      106.44     10.04 o
   7  20   4      136.91      139.66      8.47 o
   8  20   4        8.59        7.10      7.10 o
   9  20   4       13.20       12.47      8.70 o
  -9  21   4        0.25        2.79      5.53 o
  -8  21   4       50.31       71.16     14.76 o
  -7  21   4       86.91       76.45     11.15 o
  -6  21   4      177.57      172.85     11.51 o
  -5  21   4      609.96      641.99     16.96 o
  -4  21   4       41.36       51.17      6.76 o
  -3  21   4      403.62      395.94     11.90 o
  -2  21   4        7.04       12.49      4.35 o
  -1  21   4       21.77       33.98      4.94 o
   0  21   4       61.79       75.26     10.53 o
   1  21   4      276.94      292.66      9.39 o
   2  21   4      113.28      139.60     10.73 o
   3  21   4       29.72       47.55      8.52 o
   4  21   4       33.81       26.07      5.95 o
   5  21   4       23.19       30.03      6.87 o
   6  21   4       90.73       95.93     11.34 o
   7  21   4       37.69       51.75      5.60 o
   8  21   4        0.56       -3.82      6.55 o
  -8  22   4      116.77      124.35     16.42 o
  -7  22   4       85.41       92.03     11.73 o
  -6  22   4       23.66       21.19     10.34 o
  -5  22   4        4.37       15.61      6.77 o
  -4  22   4        1.99       -4.58      4.90 o
  -3  22   4      404.43      403.40     12.14 o
  -2  22   4      546.08      540.38     13.43 o
  -1  22   4      644.38      639.50     14.20 o
   0  22   4      855.84      880.43     17.43 o
   1  22   4       55.38       46.71      5.22 o
   2  22   4        2.76       -2.77      4.72 o
   3  22   4       58.75       54.49      6.25 o
   4  22   4      592.95      601.46     20.40 o
   5  22   4      440.63      459.86     35.06 o
   6  22   4       90.42      129.33     12.03 o
   7  22   4       84.12       91.00     12.12 o
   8  22   4       16.62       17.72      6.19 o
  -8  23   4        0.88       -0.03     10.89 o
  -7  23   4       25.35       23.35      9.35 o
  -6  23   4        3.53       -4.67      7.66 o
  -5  23   4      204.05      239.20     12.17 o
  -4  23   4      151.81      137.95     14.87 o
  -3  23   4        1.58        6.53      5.45 o
  -2  23   4       32.65       41.27      5.64 o
  -1  23   4       67.50       70.41      9.21 o
   0  23   4      337.95      336.68     18.16 o
   1  23   4      132.15      134.73     11.04 o
   2  23   4      103.82      100.06      7.62 o
   3  23   4      303.84      328.12     12.60 o
   4  23   4        0.26       -3.57      6.66 o
   5  23   4      309.60      321.42     16.17 o
   6  23   4        1.87        6.03      7.69 o
   7  23   4      105.62       85.37     11.98 o
   8  23   4      162.34      187.66     19.73 o
  -8  24   4        2.72      -14.85     14.85 o
  -7  24   4        0.24       -8.32      8.32 o
  -6  24   4        0.84        2.06      7.88 o
  -5  24   4        3.88       10.40      6.69 o
  -4  24   4        3.87        4.95      5.77 o
  -3  24   4       92.44       79.57      7.27 o
  -2  24   4       90.75       77.51     10.06 o
  -1  24   4        0.11       -6.78      6.78 o
   0  24   4        3.91       11.33      7.58 o
   1  24   4       16.38        6.30      7.37 o
   2  24   4        5.68        1.90      5.12 o
   3  24   4      299.14      308.53     18.84 o
   4  24   4        3.54        2.91      6.33 o
   5  24   4       70.73       64.23     12.07 o
   6  24   4        1.09       -7.80      7.80 o
   7  24   4        7.58        8.31      9.26 o
  -7  25   4        2.39        0.87      8.68 o
  -6  25   4       24.57        3.69      8.19 o
  -5  25   4      254.95      261.82     13.01 o
  -4  25   4       36.07       24.44      6.79 o
  -3  25   4       18.65       14.02      6.01 o
  -2  25   4      296.83      282.32     16.47 o
  -1  25   4       21.83       14.38      7.74 o
   0  25   4      120.35      124.39     11.06 o
   1  25   4       10.69        5.36      7.32 o
   2  25   4      101.68       91.44      7.75 o
   3  25   4      410.66      383.69     14.18 o
   4  25   4        8.16        4.23      6.62 o
   5  25   4       48.09       67.12      9.09 o
   6  25   4        7.27        4.44      8.65 o
   7  25   4       42.24       64.29     12.14 o
  -7  26   4       35.84       18.46     17.49 o
  -6  26   4        0.90        5.12      8.10 o
  -5  26   4       43.91       54.74      9.24 o
  -4  26   4       26.66       27.43      9.51 o
  -3  26   4       92.80       88.50     11.32 o
  -2  26   4      132.23      136.33     13.65 o
  -1  26   4       89.25      104.35     11.08 o
   0  26   4      141.07      148.26     12.68 o
   1  26   4        0.09       -4.78      7.74 o
   2  26   4       38.04       34.64     10.77 o
   3  26   4      108.88      105.75     14.12 o
   4  26   4      413.57      364.04     14.80 o
   5  26   4      201.01      223.32     12.75 o
   6  26   4      129.19      147.61     13.40 o
  -6  27   4      108.81      125.68     12.68 o
  -5  27   4        7.09        7.74      7.23 o
  -4  27   4      134.65      143.82     17.14 o
  -3  27   4       97.02      104.64     11.68 o
  -2  27   4       98.29       76.16     10.65 o
  -1  27   4       14.91        8.40     10.90 o
   0  27   4      104.48       65.72     10.33 o
   1  27   4      181.35      167.38     12.79 o
   2  27   4      450.26      448.99     19.14 o
   3  27   4       61.05       64.75     10.78 o
   4  27   4      131.45      147.72     10.86 o
   5  27   4      134.78      139.65     11.27 o
   6  27   4        0.34        4.49      7.89 o
  -6  28   4       12.71       19.51     10.72 o
  -5  28   4        1.15       -6.04     10.53 o
  -4  28   4        0.32       18.82      9.29 o
  -3  28   4      105.01      104.90     11.98 o
  -2  28   4       64.51       70.29     16.33 o
  -1  28   4       23.32       18.04     17.18 o
   0  28   4       23.12       18.93      8.69 o
   1  28   4        0.72       -6.14      7.78 o
   2  28   4        0.42        6.32      8.08 o
   3  28   4      126.39      106.79     11.87 o
   4  28   4       26.15       24.01      9.77 o
   5  28   4       25.94       20.24      8.41 o
  -5  29   4        1.48       11.66      9.91 o
  -4  29   4        1.38       -2.18      9.15 o
  -3  29   4        7.69       13.53      9.03 o
  -2  29   4       57.36       58.79     10.36 o
  -1  29   4       14.28       12.14      8.58 o
   0  29   4        0.94       -6.18      7.67 o
   1  29   4        0.31        0.12     10.58 o
   2  29   4        0.63       -4.21      8.29 o
   3  29   4       27.93       24.60      9.61 o
   4  29   4        2.97        2.48      9.01 o
  -4  30   4       50.95       66.00     17.25 o
  -3  30   4       55.79       50.30     12.38 o
  -2  30   4       76.17       72.89     10.85 o
  -1  30   4       10.84        7.63      8.91 o
   0  30   4        0.31        5.78      8.07 o
   1  30   4       18.86       19.52      8.95 o
   2  30   4       11.86        5.72      8.62 o
   3  30   4        7.15       -2.54      8.64 o
   4  30   4       58.59       48.51     10.99 o
  -3  31   4        6.96        3.57      8.71 o
  -2  31   4       17.36       21.84      9.17 o
  -1  31   4       89.69      103.70     11.64 o
   0  31   4        3.38       -3.89      7.85 o
   1  31   4       39.34       41.26      9.84 o
   2  31   4      142.50      165.41     23.63 o
  -1  32   4       35.38       62.75     10.90 o
   0  32   4       12.37       17.53      8.83 o
 -11   1   5       60.06       72.28     11.79 o
 -10   1   5       73.62       82.53     11.23 o
  -9   1   5        0.75        0.46      7.49 o
  -8   1   5        3.73       -1.71      4.96 o
  -7   1   5      527.36      551.03     12.18 o
  -6   1   5      123.54      116.04      5.89 o
  -5   1   5      789.00      670.90     13.04 o
  -4   1   5      504.58      475.30      9.15 o
  -3   1   5      109.34      133.04      4.67 o
  -2   1   5      141.16      155.61      5.40 o
  -1   1   5       44.08       36.62      2.80 o
   0   1   5     4140.40     4166.00     44.40 o
   1   1   5     1361.83     1308.03     16.38 o
   2   1   5     1947.49     2044.64     24.08 o
   3   1   5     1590.64     1551.47     19.86 o
   4   1   5        4.90       37.71      5.33 o
   5   1   5      305.77      306.98      9.05 o
   6   1   5      825.10      864.94     15.12 o
   7   1   5      453.59      433.67     12.03 o
   8   1   5      317.23      286.17     14.23 o
   9   1   5      126.76      146.28     12.78 o
  10   1   5        6.29        4.66     10.57 o
  11   1   5       24.45       39.16     11.31 o
 -11   2   5       56.24       64.74     11.35 o
 -10   2   5       56.41       61.67     10.24 o
  -9   2   5      167.61      188.60     11.00 o
  -8   2   5      465.57      467.08     13.69 o
  -7   2   5      306.39      335.43     11.68 o
  -6   2   5        3.83        5.22      3.56 o
  -5   2   5     1031.53     1061.22     16.02 o
  -4   2   5     1815.12     1666.50     21.36 o
  -3   2   5        7.80        5.13      2.73 o
  -2   2   5     2167.13     2010.95     27.26 o
  -1   2   5     2257.97     2158.41     24.67 o
   0   2   5     2516.37     2660.64     27.95 o
   1   2   5      314.84      342.92      8.04 o
   2   2   5      965.07      939.12     13.11 o
   3   2   5     1626.88     1511.55     19.44 o
   4   2   5    15865.07    16147.50    164.25 o
   5   2   5       10.48        8.54      3.28 o
   6   2   5      874.13      879.86     15.24 o
   7   2   5        8.92        9.80      5.08 o
   8   2   5      157.50      157.53     11.57 o
   9   2   5      707.85      740.78     23.66 o
  10   2   5      195.81      207.20     15.33 o
  11   2   5      182.92      127.91     14.31 o
 -11   3   5      163.20      172.55     17.49 o
 -10   3   5      115.61      118.01     11.99 o
  -9   3   5       44.28       60.12      8.04 o
  -8   3   5        7.65       17.62      5.53 o
  -7   3   5     1343.65     1336.78     21.91 o
  -6   3   5      769.08      724.37     13.30 o
  -5   3   5     1052.84     1007.58     15.41 o
  -4   3   5      670.86      643.58     10.99 o
  -3   3   5     1569.97     1621.15     21.82 o
  -2   3   5     1462.43     1614.94     20.90 o
  -1   3   5     2829.44     2736.01     30.36 o
   0   3   5     3651.85     3800.36     38.54 o
   1   3   5     1905.09     1702.62     20.23 o
   2   3   5     3248.31     3256.79     36.03 o
   3   3   5      134.09      121.65      4.78 o
   4   3   5       85.46      111.12      7.54 o
   5   3   5       48.89       52.95      4.53 o
   6   3   5      175.13      190.42      8.29 o
   7   3   5      511.00      479.48     13.47 o
   8   3   5       94.66       87.16      8.74 o
   9   3   5       46.31       71.96     10.60 o
  10   3   5       41.25       34.62     10.49 o
  11   3   5       55.56       47.10     12.13 o
 -11   4   5        0.08       -9.81     10.04 o
 -10   4   5       21.25       19.38      8.51 o
  -9   4   5        1.38       -5.56      5.56 o
  -8   4   5      222.52      190.05     10.84 o
  -7   4   5      144.28      139.67      7.30 o
  -6   4   5        4.73        4.35      3.62 o
  -5   4   5        0.11        1.83      2.96 o
  -4   4   5      606.94      638.75     12.82 o
  -3   4   5      329.59      328.76      7.84 o
  -2   4   5      746.65      723.23     11.32 o
  -1   4   5      264.58      297.62      5.90 o
   0   4   5        4.26        2.67      1.86 o
   1   4   5        4.70        5.88      2.11 o
   2   4   5      200.44      241.28      5.94 o
   3   4   5      997.52      966.45     13.91 o
   4   4   5        2.71       12.27      3.26 o
   5   4   5       10.07       15.25      3.45 o
   6   4   5      133.47      133.27      7.06 o
   7   4   5      352.69      350.29     11.73 o
   8   4   5       37.39       32.32      7.27 o
   9   4   5       27.29       23.00      8.78 o
  10   4   5       60.29       62.63     11.19 o
  11   4   5        3.11        2.34     13.68 o
 -11   5   5       11.95       39.03     11.92 o
 -10   5   5        3.54       -2.89      8.49 o
  -9   5   5       25.60       32.56      7.20 o
  -8   5   5       25.50       32.76      6.03 o
  -7   5   5       23.01       13.88      6.50 o
  -6   5   5        2.08        5.43      3.81 o
  -5   5   5       44.30       63.66      4.45 o
  -4   5   5     1766.38     1827.23     24.17 o
  -3   5   5        6.18       13.79      3.16 o
  -2   5   5      585.55      756.55     13.47 o
  -1   5   5       74.49       94.14      3.33 o
   0   5   5        8.90       21.93      2.07 o
   1   5   5      906.03      922.93     12.33 o
   2   5   5     1117.06     1058.38     14.22 o
   3   5   5      617.64      624.41     12.66 o
   4   5   5       19.40       31.33      3.98 o
   5   5   5      202.24      218.60      7.23 o
   6   5   5      428.05      450.44     12.11 o
   7   5   5      263.38      259.80     10.19 o
   8   5   5      254.95      235.66     15.85 o
   9   5   5      159.23      162.30     11.46 o
  10   5   5       39.78       31.93     10.19 o
  11   5   5       63.59       54.91     15.45 o
 -11   6   5       10.88        8.85     11.10 o
 -10   6   5       65.29       54.77      9.67 o
  -9   6   5      267.30      291.19     11.97 o
  -8   6   5      406.90      389.74     12.54 o
  -7   6   5      368.24      382.69     14.25 o
  -6   6   5       48.76       47.35      4.97 o
  -5   6   5        0.84        2.24      3.12 o
  -4   6   5     1430.73     1465.93     18.35 o
  -3   6   5     1967.79     1969.81     23.96 o
  -2   6   5     7965.08     7977.80     82.26 o
  -1   6   5      905.47      780.86     11.60 o
   0   6   5      394.08      408.91      8.55 o
   1   6   5      550.54      609.53     12.27 o
   2   6   5       60.29       46.45      2.97 o
   3   6   5      410.25      351.14      9.43 o
   4   6   5     1632.31     1581.45     20.03 o
   5   6   5       11.68       15.51      3.74 o
   6   6   5     1082.99     1034.10     19.27 o
   7   6   5       30.41       27.08      6.77 o
   8   6   5       48.80       42.46      6.88 o
   9   6   5      240.54      244.67     13.11 o
  10   6   5      181.88      156.93     16.20 o
  11   6   5       86.38      139.80     17.12 o
 -11   7   5      107.65       95.58     16.09 o
 -10   7   5       58.78       67.52     10.35 o
  -9   7   5        6.50       11.74      6.64 o
  -8   7   5      135.40      142.53      8.48 o
  -7   7   5      287.33      296.79     10.55 o
  -6   7   5     2383.73     2268.37     42.36 o
  -5   7   5      847.59      858.79     13.86 o
  -4   7   5     1930.89     1940.55     25.36 o
  -3   7   5      134.80      142.79      5.20 o
  -2   7   5      100.50      114.52      4.98 o
  -1   7   5     3815.25     3866.99     53.72 o
   0   7   5      772.44      718.72     13.82 o
   1   7   5     1242.59     1081.73     15.27 o
   2   7   5     1812.31     1720.21     20.65 o
   3   7   5      144.27      130.51      5.43 o
   4   7   5       57.29       58.80      5.96 o
   5   7   5      196.49      202.28      7.14 o
   6   7   5       46.79       68.99      6.08 o
   7   7   5      436.40      396.11     14.48 o
   8   7   5      606.85      643.12     16.70 o
   9   7   5       46.98       64.84     13.80 o
  10   7   5      176.01      141.79     16.09 o
  11   7   5       80.19       78.63     15.49 o
 -11   8   5       52.83       46.45     14.23 o
 -10   8   5       19.40       32.42      8.72 o
  -9   8   5      134.25      132.20     10.16 o
  -8   8   5      152.97      149.17      9.68 o
  -7   8   5      170.72      184.36      8.93 o
  -6   8   5      203.61      193.36      7.91 o
  -5   8   5      319.14      316.10      8.36 o
  -4   8   5     2222.75     2301.01     27.52 o
  -3   8   5     1094.42     1023.54     16.20 o
  -2   8   5       59.29       80.05      7.43 o
  -1   8   5     1309.64     1385.24     20.23 o
   0   8   5        7.39        3.36      2.33 o
   1   8   5      435.43      425.82      9.44 o
   2   8   5       80.90       88.18      6.49 o
   3   8   5       17.71       17.17      2.85 o
   4   8   5     1212.00     1209.10     19.08 o
   5   8   5       78.96       84.55      5.72 o
   6   8   5      247.10      266.75     11.13 o
   7   8   5       39.16       40.75      6.29 o
   8   8   5        7.97       13.30      6.66 o
   9   8   5       66.41       58.71     10.26 o
  10   8   5       46.31       60.92     10.93 o
  11   8   5       76.32       60.51     15.42 o
 -11   9   5       22.79       21.02      9.79 o
 -10   9   5       18.72       18.57      7.53 o
  -9   9   5        2.98       -4.25      6.21 o
  -8   9   5        9.67       12.56      6.02 o
  -7   9   5       28.70       31.66      5.97 o
  -6   9   5        5.46        8.87      4.20 o
  -5   9   5        9.45        9.12      3.54 o
  -4   9   5      569.80      616.29     12.53 o
  -3   9   5        3.02        2.68      2.63 o
  -2   9   5       10.86        4.77      2.43 o
  -1   9   5       76.30       76.65      3.96 o
   0   9   5        4.25        2.90      2.03 o
   1   9   5       84.96       88.35      4.06 o
   2   9   5      312.12      294.20      6.23 o
   3   9   5       38.06       38.26      3.34 o
   4   9   5       47.58       54.33      3.84 o
   5   9   5      526.37      503.39     11.78 o
   6   9   5      138.79      126.09      7.17 o
   7   9   5        3.92        1.19      5.69 o
   8   9   5        0.17       -0.62      7.03 o
   9   9   5        1.38        0.61      6.88 o
  10   9   5       11.06       17.71      9.68 o
 -11  10   5        0.05       -5.97      8.40 o
 -10  10   5       60.75       51.66      8.97 o
  -9  10   5      180.63      196.48     11.46 o
  -8  10   5      551.88      508.27     15.66 o
  -7  10   5        1.40       -4.54      4.80 o
  -6  10   5       27.06       28.62      5.76 o
  -5  10   5        0.11       -2.22      3.38 o
  -4  10   5      357.11      384.31      9.10 o
  -3  10   5     2019.45     1999.04     39.00 o
  -2  10   5     2199.83     2146.76     29.56 o
  -1  10   5      396.93      357.49      7.53 o
   0  10   5      308.31      332.39      9.77 o
   1  10   5      795.23      804.54     12.81 o
   2  10   5      345.18      380.50      9.56 o
   3  10   5     1853.20     1811.68     22.56 o
   4  10   5      335.88      292.86      7.33 o
   5  10   5      264.22      282.43     10.68 o
   6  10   5      339.54      320.68     11.42 o
   7  10   5        0.61        0.72      5.66 o
   8  10   5       39.69       44.91      7.76 o
   9  10   5       72.86       63.85      9.09 o
  10  10   5       57.76       69.74     11.56 o
 -11  11   5      107.24      134.66     13.31 o
 -10  11   5        1.12        4.54      7.24 o
  -9  11   5       64.19       62.60     10.63 o
  -8  11   5       21.13       29.96      6.61 o
  -7  11   5        9.30        6.47      5.28 o
  -6  11   5      674.03      598.49     14.65 o
  -5  11   5      741.51      719.35     14.15 o
  -4  11   5      102.00      117.22      7.33 o
  -3  11   5      693.09      681.07     14.97 o
  -2  11   5       63.35       57.88      3.89 o
  -1  11   5      399.32      411.30      8.06 o
   0  11   5     1913.77     1857.42     25.71 o
   1  11   5      560.59      547.86     11.38 o
   2  11   5     4332.73     4303.75     60.53 o
   3  11   5      103.99       91.20      4.04 o
   4  11   5        3.94       10.64      3.47 o
   5  11   5      312.35      300.61     10.38 o
   6  11   5      853.80      861.02     20.49 o
   7  11   5      392.29      372.30     13.41 o
   8  11   5      736.41      776.89     22.51 o
   9  11   5        5.38        3.95      7.25 o
  10  11   5       74.63       88.82     12.07 o
 -11  12   5      134.12      170.07     12.73 o
 -10  12   5        0.63        5.09      7.31 o
  -9  12   5      177.58      173.37     14.70 o
  -8  12   5      113.47      114.29      8.73 o
  -7  12   5      357.97      336.50     12.08 o
  -6  12   5      120.96      108.54      6.94 o
  -5  12   5      164.93      166.40      7.38 o
  -4  12   5      309.01      307.91     12.55 o
  -3  12   5      690.11      670.20     14.94 o
  -2  12   5      152.74      147.37      5.57 o
  -1  12   5      937.17      982.58     16.76 o
   0  12   5      442.74      480.08      9.31 o
   1  12   5      461.38      455.14      9.40 o
   2  12   5      516.73      512.18     13.54 o
   3  12   5      128.73      133.39      9.23 o
   4  12   5     1393.39     1292.83     20.25 o
   5  12   5      580.71      561.63     19.61 o
   6  12   5      354.03      400.38     12.94 o
   7  12   5       13.34       18.53      6.45 o
   8  12   5      137.33      116.98      9.82 o
   9  12   5       25.26       13.21      7.78 o
  10  12   5        4.94        1.46      9.86 o
 -10  13   5       76.30       60.63      9.37 o
  -9  13   5        9.43       -1.66      6.34 o
  -8  13   5       10.78       11.74      6.09 o
  -7  13   5        8.23        9.88      5.36 o
  -6  13   5       13.27       21.64      4.90 o
  -5  13   5       61.54       67.17      5.83 o
  -4  13   5       31.56       26.80      6.85 o
  -3  13   5      115.16      132.14     10.43 o
  -2  13   5        1.44        4.93      2.58 o
  -1  13   5      817.94      814.00     13.50 o
   0  13   5      823.50      855.15     13.85 o
   1  13   5      168.44      174.82      5.98 o
   2  13   5       63.11       71.48      6.21 o
   3  13   5      326.91      332.68     11.66 o
   4  13   5      134.92      158.78      6.09 o
   5  13   5      346.11      313.59     10.32 o
   6  13   5      623.02      568.73     15.03 o
   7  13   5       23.60       23.50      6.47 o
   8  13   5       55.80       26.45      7.54 o
   9  13   5        9.24        1.88      7.52 o
  10  13   5       55.46       36.64      9.47 o
 -10  14   5       27.57       29.73      8.06 o
  -9  14   5       37.12       50.40      7.92 o
  -8  14   5      111.58      122.09      9.14 o
  -7  14   5       17.94       29.83      5.73 o
  -6  14   5        0.09       -3.87      3.87 o
  -5  14   5      151.53      117.01      8.85 o
  -4  14   5      193.24      159.31      8.16 o
  -3  14   5     1276.51     1186.75     22.11 o
  -2  14   5      114.74      127.06      5.23 o
  -1  14   5        0.95        1.43      4.75 o
   0  14   5        6.00       21.14      5.56 o
   1  14   5        3.04        3.68      2.40 o
   2  14   5      104.56      102.95      6.26 o
   3  14   5      523.92      516.28     13.41 o
   4  14   5       92.50       83.48      7.52 o
   5  14   5      172.49      201.60      8.32 o
   6  14   5       88.83       87.73      7.13 o
   7  14   5        3.64       10.36      6.18 o
   8  14   5        0.21       -6.39      6.39 o
   9  14   5        2.14        2.37      7.43 o
  10  14   5       70.18       62.92     10.49 o
 -10  15   5       18.17        4.30      7.04 o
  -9  15   5       97.72       99.83      9.13 o
  -8  15   5       21.43       18.69      6.16 o
  -7  15   5      116.35      119.16      9.77 o
  -6  15   5      501.33      467.63     14.21 o
  -5  15   5      253.74      242.20     11.52 o
  -4  15   5      111.18      110.23      7.37 o
  -3  15   5       31.09       27.14      4.81 o
  -2  15   5      196.49      180.55      7.69 o
  -1  15   5       12.79        9.14      5.37 o
   0  15   5     2597.34     2433.22     42.99 o
   1  15   5        6.56        2.83      3.12 o
   2  15   5     1900.27     1834.89     30.04 o
   3  15   5       15.47       11.28      5.03 o
   4  15   5       12.90       32.92      6.39 o
   5  15   5      288.09      245.33      9.26 o
   6  15   5      186.73      208.75      9.26 o
   7  15   5      462.10      463.99     14.53 o
   8  15   5      150.81      182.02     10.90 o
   9  15   5        4.03       -7.07      7.07 o
  10  15   5       66.85       78.31     12.25 o
 -10  16   5       24.29       29.81      7.95 o
  -9  16   5      164.55      167.80     11.93 o
  -8  16   5      222.07      248.91     13.71 o
  -7  16   5       93.09       82.37     10.45 o
  -6  16   5        1.82       16.42      8.29 o
  -5  16   5        5.84        7.93      5.71 o
  -4  16   5      753.02      709.99     18.70 o
  -3  16   5      831.13      795.56     20.88 o
  -2  16   5       29.07       30.98      4.30 o
  -1  16   5     2528.72     2502.18     44.52 o
   0  16   5       47.08       64.32     10.23 o
   1  16   5       95.10       96.78      5.59 o
   2  16   5      527.23      513.48     13.97 o
   3  16   5        2.35        2.15      4.36 o
   4  16   5      748.02      723.10     24.51 o
   5  16   5      614.40      613.80     14.11 o
   6  16   5      108.63      111.46      7.30 o
   7  16   5      110.39      125.66      8.74 o
   8  16   5       82.69       85.27     10.61 o
   9  16   5       14.90       16.79      8.00 o
 -10  17   5        8.91       14.46      7.42 o
  -9  17   5       13.30        6.62      7.01 o
  -8  17   5       42.94       60.52      7.11 o
  -7  17   5       19.54       13.84      5.98 o
  -6  17   5      290.07      299.33     18.78 o
  -5  17   5       98.98       75.45      8.29 o
  -4  17   5       82.49       79.23      7.60 o
  -3  17   5        4.31       10.18      4.35 o
  -2  17   5       34.93       24.91      5.31 o
  -1  17   5      591.31      560.65     23.72 o
   0  17   5     1651.40     1634.30     32.33 o
   1  17   5       60.45       71.31      6.62 o
   2  17   5      436.46      364.00     19.44 o
   3  17   5        3.68        7.87      4.40 o
   4  17   5      120.71      119.59      8.59 o
   5  17   5       97.09      109.52     10.73 o
   6  17   5       17.08       15.30      6.32 o
   7  17   5      122.28      130.59      8.73 o
   8  17   5        0.73       -6.51      6.51 o
   9  17   5        2.49        9.42      7.47 o
  -9  18   5        3.67        3.62      7.10 o
  -8  18   5       17.50       11.11      5.21 o
  -7  18   5        5.83       -0.27      8.27 o
  -6  18   5       21.01       21.69      8.51 o
  -5  18   5       81.92       55.08      7.80 o
  -4  18   5       28.48       24.18      6.08 o
  -3  18   5      134.21      123.14      7.02 o
  -2  18   5       56.57       63.81      5.07 o
  -1  18   5       32.34       36.81      6.85 o
   0  18   5      317.70      347.47     13.47 o
   1  18   5       36.91       31.20      4.78 o
   2  18   5        0.85        1.59      4.53 o
   3  18   5       39.29       46.29      5.87 o
   4  18   5        4.93        2.52      4.93 o
   5  18   5      140.19      181.10     12.11 o
   6  18   5       12.29        8.54      8.30 o
   7  18   5        0.96       -5.94      5.94 o
   8  18   5        4.45        4.03      6.61 o
   9  18   5       16.90       18.28      7.98 o
  -9  19   5      105.20      115.36      9.31 o
  -8  19   5       83.98       68.07     12.14 o
  -7  19   5       91.04       82.69     13.87 o
  -6  19   5      304.58      299.21     16.41 o
  -5  19   5      458.01      429.09     15.60 o
  -4  19   5      318.89      334.44     12.94 o
  -3  19   5        7.87        3.44      4.58 o
  -2  19   5        2.25       -2.45      3.36 o
  -1  19   5       24.21       53.67      7.80 o
   0  19   5     2257.85     2169.20     40.53 o
   1  19   5       35.95       43.16      7.30 o
   2  19   5       12.23        5.56      4.72 o
   3  19   5      286.19      312.16     11.86 o
   4  19   5        0.02       -3.06      4.92 o
   5  19   5       31.33       25.67     10.32 o
   6  19   5       40.16       48.46     12.87 o
   7  19   5       79.96       91.00      6.90 o
   8  19   5      162.38      168.42     11.09 o
   9  19   5       10.44       21.94      8.54 o
  -9  20   5        1.31      -10.82     10.82 o
  -8  20   5      158.12      164.58     15.11 o
  -7  20   5       41.56       40.14     12.12 o
  -6  20   5       87.11       83.93     13.97 o
  -5  20   5       67.51       71.22      8.41 o
  -4  20   5      733.23      692.25     18.90 o
  -3  20   5      212.73      199.97      8.72 o
  -2  20   5      770.17      747.31     16.04 o
  -1  20   5     1271.70     1262.51     27.97 o
   0  20   5      553.61      565.78     24.72 o
   1  20   5       51.15       31.90      7.12 o
   2  20   5        0.69       -0.86      3.92 o
   3  20   5      437.14      423.67     13.82 o
   4  20   5      128.60      150.89     11.22 o
   5  20   5      383.83      413.58     14.25 o
   6  20   5      103.52      108.05     12.12 o
   7  20   5        0.82       -1.19      9.38 o
   8  20   5       33.74       36.74     10.82 o
  -8  21   5       26.98       41.62     13.58 o
  -7  21   5        2.35        7.60      9.15 o
  -6  21   5      350.83      369.97     18.03 o
  -5  21   5       51.44       45.45      8.05 o
  -4  21   5       34.88       27.89      6.27 o
  -3  21   5      275.48      269.33     10.11 o
  -2  21   5      327.05      316.38     13.73 o
  -1  21   5        8.83       21.68      6.88 o
   0  21   5      329.64      355.37     14.13 o
   1  21   5      148.97      163.33     10.53 o
   2  21   5      431.12      424.15     14.38 o
   3  21   5       94.17       91.29      7.24 o
   4  21   5        1.16        6.94      5.57 o
   5  21   5       10.35       18.79      6.49 o
   6  21   5      360.10      388.80     19.07 o
   7  21   5       98.34      106.70     16.17 o
   8  21   5       15.60       18.77     13.43 o
  -8  22   5        4.49       10.51     26.38 o
  -7  22   5        6.17       23.11     11.27 o
  -6  22   5       38.63       51.90     10.10 o
  -5  22   5       13.00        3.80      7.88 o
  -4  22   5       14.74        7.27      5.86 o
  -3  22   5       49.83       47.00      6.31 o
  -2  22   5        9.70       11.79      6.94 o
  -1  22   5        8.76        6.72      6.69 o
   0  22   5        1.21        5.27      6.59 o
   1  22   5        0.53        7.29      6.59 o
   2  22   5        5.47       10.87      6.49 o
   3  22   5        6.30       -4.75      4.75 o
   4  22   5       56.28       55.71      7.93 o
   5  22   5       62.97       68.57      9.86 o
   6  22   5       15.77        8.41     10.42 o
   7  22   5        8.59       13.01     12.37 o
   8  22   5        4.76        6.41     12.51 o
  -8  23   5        4.90       -2.78     11.19 o
  -7  23   5       22.38       14.39     11.41 o
  -6  23   5      294.15      271.88     18.71 o
  -5  23   5        3.58        7.24      7.15 o
  -4  23   5      267.68      274.90     12.54 o
  -3  23   5       13.94        9.52      6.93 o
  -2  23   5      126.46      107.55      9.80 o
  -1  23   5       28.12       24.82      7.30 o
   0  23   5      119.39      129.48     13.30 o
   1  23   5      566.06      571.04     18.32 o
   2  23   5       69.66       69.13      9.06 o
   3  23   5       84.43       92.53      8.31 o
   4  23   5      208.64      203.49     13.06 o
   5  23   5        2.62       11.21     12.74 o
   6  23   5       33.65       42.07     10.13 o
   7  23   5       79.89      103.33     16.53 o
  -7  24   5      195.28      209.91     18.54 o
  -6  24   5       11.78        5.64      8.53 o
  -5  24   5       19.66       20.16     15.75 o
  -4  24   5       40.47       25.64     14.49 o
  -3  24   5        1.19       -3.06      7.53 o
  -2  24   5      400.71      397.28     37.05 o
  -1  24   5      210.69      227.83     20.73 o
   0  24   5      192.48      222.02     14.28 o
   1  24   5       40.19       51.55      9.86 o
   2  24   5      160.71      149.23     12.91 o
   3  24   5      525.08      551.47     16.97 o
   4  24   5      388.92      380.03     16.87 o
   5  24   5      305.09      324.74     26.76 o
   6  24   5      127.06      126.96     16.76 o
   7  24   5        1.02        6.83     12.04 o
  -7  25   5        5.80        6.82     10.85 o
  -6  25   5       27.12       16.20      8.85 o
  -5  25   5       22.91       19.83     12.28 o
  -4  25   5      255.94      259.13     20.09 o
  -3  25   5        1.11        2.21      7.87 o
  -2  25   5        1.87        4.43      8.02 o
  -1  25   5       41.41       44.51     14.33 o
   0  25   5      228.90      232.29     18.39 o
   1  25   5      219.92      201.31     15.99 o
   2  25   5      161.93      182.52     14.01 o
   3  25   5       69.65       94.62     15.10 o
   4  25   5       27.06       28.66      8.54 o
   5  25   5        9.77        8.94     11.01 o
   6  25   5      123.02      141.89     13.70 o
  -6  26   5       31.95       25.33     13.22 o
  -5  26   5       93.47       78.51     15.48 o
  -4  26   5      136.68      118.19     15.90 o
  -3  26   5       29.66       31.89     14.95 o
  -2  26   5        6.95        8.63      8.53 o
  -1  26   5       17.03       17.44      8.16 o
   0  26   5        0.18       -4.53      7.82 o
   1  26   5        5.42        4.01      8.56 o
   2  26   5       84.70       93.07     21.32 o
   3  26   5        0.51       -5.21      8.55 o
   4  26   5      353.31      355.70     45.45 o
   5  26   5       31.94       33.65      9.38 o
   6  26   5       11.16       -2.27      8.39 o
  -6  27   5        1.09        5.32     12.72 o
  -5  27   5        9.14        6.94     15.76 o
  -4  27   5        0.12        5.90     18.09 o
  -3  27   5       39.84       40.18     10.34 o
  -2  27   5        0.02        0.38      8.61 o
  -1  27   5       52.43       56.88     10.52 o
   0  27   5       26.64       11.67      9.05 o
   1  27   5       92.62       87.03     11.75 o
   2  27   5       31.65       19.29      9.72 o
   3  27   5       11.45       -0.27      9.91 o
   4  27   5       36.33       40.36     13.05 o
   5  27   5        1.40       18.94     12.23 o
  -5  28   5        0.72       -3.05     11.61 o
  -4  28   5       34.76       32.52     12.90 o
  -3  28   5        0.54        2.04      9.28 o
  -2  28   5      145.92      175.86     14.21 o
  -1  28   5        0.60        0.69      8.31 o
   0  28   5       11.22        5.03     14.97 o
   1  28   5        0.07       -7.34     14.69 o
   2  28   5       46.34       50.91     10.81 o
   3  28   5       73.60       62.61     12.81 o
   4  28   5       68.96      101.50     13.16 o
  -4  29   5       29.86       29.79     11.30 o
  -3  29   5        3.49       -1.00      9.06 o
  -2  29   5       64.75       67.81     17.82 o
  -1  29   5        0.46       -6.29      8.70 o
   0  29   5      221.46      228.86     15.35 o
   1  29   5       30.83       36.17     10.28 o
   2  29   5       34.93       27.40     10.47 o
   3  29   5      132.40      150.20     14.38 o
   4  29   5       14.27       26.31     10.96 o
  -3  30   5        6.95        5.89      9.88 o
  -2  30   5       87.00       99.63     12.84 o
  -1  30   5       33.40       26.66     13.26 o
   0  30   5       44.45       52.11     11.22 o
   1  30   5       28.06       21.21     10.60 o
   2  30   5        0.73        2.28      9.16 o
   3  30   5       42.39       44.45     10.81 o
  -1  31   5        4.39        2.99      9.53 o
   0  31   5        0.10       14.11      9.67 o
   1  31   5       11.94       11.03      9.59 o
 -11   0   6       40.22       64.28     34.59 o
 -10   0   6      412.56      462.69     27.64 o
  -9   0   6      213.31      228.25     19.97 o
  -8   0   6      165.13      209.65     13.83 o
  -7   0   6      505.01      470.78     16.22 o
  -6   0   6     1414.35     1314.86     28.20 o
  -5   0   6      377.79      339.09     12.20 o
  -4   0   6     1102.26     1030.70     29.74 o
  -3   0   6      377.14      349.44     12.74 o
  -2   0   6     2061.46     1823.82     31.69 o
  -1   0   6      587.08      562.27     13.62 o
   0   0   6     1057.82     1068.91     20.37 o
   1   0   6     1102.47     1278.14     23.89 o
   2   0   6     1982.36     1897.57     32.91 o
   3   0   6     7670.43     7625.45    113.58 o
   4   0   6      148.63      147.18      8.20 o
   5   0   6     3270.82     3265.25     55.08 o
   6   0   6      488.10      455.98     15.64 o
   7   0   6      522.56      533.03     21.16 o
   8   0   6      715.70      687.87     30.38 o
   9   0   6      384.96      412.41     26.11 o
  10   0   6      228.65      192.83     21.32 o
  11   0   6      147.79      137.65     20.93 o
 -11   1   6       77.17       80.38     14.80 o
 -10   1   6        5.39       17.80     11.54 o
  -9   1   6        5.10       -3.62      7.56 o
  -8   1   6       74.49       80.10      7.36 o
  -7   1   6       67.97       55.57      5.58 o
  -6   1   6     1555.85     1519.01     21.92 o
  -5   1   6     1690.73     1643.47     22.32 o
  -4   1   6      149.84      138.16      5.49 o
  -3   1   6      326.45      382.05     10.18 o
  -2   1   6        0.49        6.05      2.77 o
  -1   1   6     2210.82     2276.51     26.57 o
   0   1   6     1614.64     1504.00     17.86 o
   1   1   6     4583.00     4758.43     51.16 o
   2   1   6      841.61      786.43     12.12 o
   3   1   6       54.17       55.85      4.27 o
   4   1   6      740.92      722.48     12.48 o
   5   1   6        9.57       28.33      4.30 o
   6   1   6      933.26      871.25     18.62 o
   7   1   6      672.66      671.24     16.73 o
   8   1   6       85.47       88.00     10.21 o
   9   1   6       23.82       34.26      9.46 o
  10   1   6        1.91        2.11      8.66 o
  11   1   6        5.41       21.92     15.48 o
 -11   2   6        5.84        4.32     11.99 o
 -10   2   6        3.00        9.42      9.98 o
  -9   2   6       34.07       20.33      6.91 o
  -8   2   6        1.10        3.45      5.36 o
  -7   2   6        2.01       -4.01      4.01 o
  -6   2   6      125.34      129.60      6.37 o
  -5   2   6      266.61      260.25      7.71 o
  -4   2   6        8.88       13.05      3.18 o
  -3   2   6       43.19       39.65      4.22 o
  -2   2   6      234.33      238.11      6.38 o
  -1   2   6        0.15        2.12      2.70 o
   0   2   6       77.75       82.37      3.82 o
   1   2   6       85.47       84.26      4.70 o
   2   2   6       90.05       98.77      4.40 o
   3   2   6        1.76       -0.35      2.95 o
   4   2   6      381.49      385.04      8.88 o
   5   2   6       54.64       61.33      4.91 o
   6   2   6       21.29       24.60      4.93 o
   7   2   6        0.29        8.45      5.51 o
   8   2   6        2.63       10.24      6.52 o
   9   2   6       63.19       57.82     10.37 o
  10   2   6        9.10       -2.16      9.11 o
 -11   3   6      125.53      124.20     29.57 o
 -10   3   6       22.30       12.12     10.58 o
  -9   3   6       46.96       45.17      7.97 o
  -8   3   6       85.51       95.26      7.78 o
  -7   3   6        0.56       -2.62      4.68 o
  -6   3   6      666.23      679.79     13.24 o
  -5   3   6     1391.81     1330.22     19.16 o
  -4   3   6      165.72      194.82      6.81 o
  -3   3   6      194.06      200.40      7.77 o
  -2   3   6       82.68       73.28      4.22 o
  -1   3   6      115.82      107.61      4.31 o
   0   3   6      120.25      118.35      4.34 o
   1   3   6     1485.66     1432.19     18.30 o
   2   3   6      326.60      314.80      7.13 o
   3   3   6      125.11      171.59      6.31 o
   4   3   6       51.61       43.91      4.11 o
   5   3   6       48.05       47.74      6.88 o
   6   3   6      933.54      886.72     16.82 o
   7   3   6      811.52      760.09     17.47 o
   8   3   6       31.81       29.19      7.31 o
   9   3   6       78.65       67.12     10.54 o
  10   3   6       22.86        0.87     10.67 o
 -11   4   6        5.71       13.60     11.23 o
 -10   4   6      292.12      286.20     22.19 o
  -9   4   6      105.84      122.37      9.94 o
  -8   4   6      309.66      334.73     12.10 o
  -7   4   6       66.24       61.31      7.71 o
  -6   4   6      651.02      634.64     12.73 o
  -5   4   6      512.13      510.44     10.63 o
  -4   4   6     2865.70     2732.07     34.81 o
  -3   4   6     1385.99     1328.03     20.71 o
  -2   4   6     1125.10      987.23     14.74 o
  -1   4   6      468.02      469.84      8.44 o
   0   4   6     2522.95     2573.93     27.84 o
   1   4   6     1148.96     1274.56     16.65 o
   2   4   6      667.12      616.83     10.31 o
   3   4   6     1513.56     1520.08     20.03 o
   4   4   6       79.95       72.38      4.64 o
   5   4   6     1372.82     1353.90     19.80 o
   6   4   6      103.97      101.94      6.68 o
   7   4   6       27.67       37.52      6.17 o
   8   4   6      129.04      114.26     10.68 o
   9   4   6      426.98      446.55     19.03 o
  10   4   6       77.97       84.56     13.80 o
 -11   5   6        7.91       11.07     12.38 o
 -10   5   6        1.96       16.86      8.44 o
  -9   5   6       43.40       56.85      8.27 o
  -8   5   6      400.94      399.26     13.01 o
  -7   5   6      715.84      650.45     15.58 o
  -6   5   6       88.89       95.44      6.17 o
  -5   5   6     3037.32     2952.73     35.44 o
  -4   5   6      154.85      151.75      6.17 o
  -3   5   6      618.87      681.90     11.96 o
  -2   5   6      220.18      236.63      6.35 o
  -1   5   6      860.77      806.26     11.72 o
   0   5   6     4970.93     4849.71     48.91 o
   1   5   6     1351.26     1276.29     16.70 o
   2   5   6      503.30      469.69      9.61 o
   3   5   6     1145.41     1116.69     15.92 o
   4   5   6      564.85      549.00     10.62 o
   5   5   6        4.41        3.56      3.91 o
   6   5   6       78.66       78.33      6.56 o
   7   5   6      529.36      542.19     14.56 o
   8   5   6      127.79      131.64      9.29 o
   9   5   6      105.86      131.19     12.56 o
  10   5   6        8.38        8.48     10.80 o
 -11   6   6        0.45      -12.94     12.94 o
 -10   6   6       57.31       50.36      9.84 o
  -9   6   6        2.24       -5.90      6.03 o
  -8   6   6       52.35       60.62      7.68 o
  -7   6   6        0.14       -2.31      6.18 o
  -6   6   6      446.41      421.52     14.36 o
  -5   6   6      125.07      123.11      8.04 o
  -4   6   6        8.43       10.24      3.50 o
  -3   6   6        1.11       -1.16      2.78 o
  -2   6   6     4156.59     4048.77     46.97 o
  -1   6   6      695.42      731.44     11.81 o
   0   6   6      283.73      284.64      6.93 o
   1   6   6        4.68        0.38      2.28 o
   2   6   6       60.51       76.37      5.60 o
   3   6   6      477.44      500.67     10.35 o
   4   6   6       82.27       88.39      4.87 o
   5   6   6       47.34       59.54      5.19 o
   6   6   6       27.38       25.74      6.23 o
   7   6   6      116.74      124.58      8.30 o
   8   6   6       33.07       14.57      8.52 o
   9   6   6      206.00      194.10     20.22 o
  10   6   6        5.49      -10.16     10.16 o
 -11   7   6      117.17      125.35     13.20 o
 -10   7   6       17.01       10.84      8.06 o
  -9   7   6        2.77        8.45      6.58 o
  -8   7   6        0.15        0.98      5.95 o
  -7   7   6       90.39       78.63      7.60 o
  -6   7   6      170.89      168.61     11.25 o
  -5   7   6      434.19      413.54      9.90 o
  -4   7   6       95.23       99.70      5.66 o
  -3   7   6       76.36       81.48      4.08 o
  -2   7   6        1.07        8.08      3.54 o
  -1   7   6      385.75      389.09      7.65 o
   0   7   6      999.14      949.47     14.61 o
   1   7   6        4.18        3.43      1.90 o
   2   7   6      181.78      161.61      4.84 o
   3   7   6      131.80      152.73      5.34 o
   4   7   6       40.04       32.42      4.03 o
   5   7   6       50.73       50.63      5.74 o
   6   7   6       77.88       62.81      7.57 o
   7   7   6      320.62      312.07     12.66 o
   8   7   6        1.32       -6.14      6.14 o
   9   7   6        0.25        5.14      8.19 o
  10   7   6       32.47       13.60      9.58 o
 -11   8   6       11.47       15.33     10.15 o
 -10   8   6       96.49      108.69     10.79 o
  -9   8   6       74.30       74.00      8.91 o
  -8   8   6       94.77       93.84      8.48 o
  -7   8   6       42.94       39.87      6.43 o
  -6   8   6       46.49       63.31      6.53 o
  -5   8   6      782.15      723.07     14.27 o
  -4   8   6      969.52      973.71     15.80 o
  -3   8   6     2432.13     2300.27     29.43 o
  -2   8   6      158.82      143.21      5.59 o
  -1   8   6     1593.64     1533.00     24.88 o
   0   8   6       64.71       82.38      6.06 o
   1   8   6      113.47      111.25      4.31 o
   2   8   6     1833.50     1809.57     22.48 o
   3   8   6      254.15      216.84      6.18 o
   4   8   6      120.73      143.60      8.49 o
   5   8   6      442.32      441.45     11.54 o
   6   8   6       25.16       32.77      6.32 o
   7   8   6      124.67      146.58     13.94 o
   8   8   6        9.77        1.91      7.20 o
   9   8   6      103.89      114.69     14.35 o
  10   8   6       16.83       17.14      9.83 o
 -11   9   6        0.40        4.04      8.89 o
 -10   9   6        9.37        3.39      7.57 o
  -9   9   6        3.32        1.03      6.74 o
  -8   9   6      355.22      363.73     13.76 o
  -7   9   6      146.64      144.79      8.83 o
  -6   9   6       36.03       40.65      5.84 o
  -5   9   6      247.58      265.28     13.04 o
  -4   9   6      508.54      474.37     12.12 o
  -3   9   6       15.99       12.26      3.27 o
  -2   9   6        2.68        6.39      4.49 o
  -1   9   6      545.50      505.75     12.15 o
   0   9   6     1541.15     1465.95     24.64 o
   1   9   6      420.14      360.88      9.41 o
   2   9   6     1781.14     1649.42     29.66 o
   3   9   6      134.33      140.42      5.24 o
   4   9   6       55.97       54.25      5.27 o
   5   9   6      916.59      920.60     21.24 o
   6   9   6       10.18       12.79      5.56 o
   7   9   6     1320.62     1374.85     27.67 o
   8   9   6       75.36       75.63      9.44 o
   9   9   6      160.22      159.32     14.03 o
  10   9   6        0.26       -4.31      9.01 o
 -11  10   6        7.86       43.68     23.69 o
 -10  10   6       84.82       82.98      9.88 o
  -9  10   6        0.54       -2.08      6.37 o
  -8  10   6      309.54      310.88     12.91 o
  -7  10   6       20.07       20.69      6.64 o
  -6  10   6       69.11       53.69      6.07 o
  -5  10   6       40.62       41.47      6.21 o
  -4  10   6      110.83      105.85      5.37 o
  -3  10   6      422.16      451.57     17.69 o
  -2  10   6      815.69      857.26     27.96 o
  -1  10   6      342.54      324.98      8.19 o
   0  10   6      173.45      176.46      6.17 o
   1  10   6      172.02      190.92      7.12 o
   2  10   6        4.75        9.07      4.64 o
   3  10   6     1238.82     1208.35     20.37 o
   4  10   6      170.58      193.97     11.16 o
   5  10   6      113.81      121.74      7.67 o
   6  10   6       83.49      100.74      7.73 o
   7  10   6      102.08       97.58      8.76 o
   8  10   6        2.59       -6.31      6.31 o
   9  10   6       34.01       46.86      9.05 o
  10  10   6      242.91      234.97     16.33 o
 -10  11   6       96.47      102.07     10.53 o
  -9  11   6        0.29        1.97      6.46 o
  -8  11   6        0.59        4.11      5.95 o
  -7  11   6       42.98       35.07      6.13 o
  -6  11   6       94.31       76.70      6.43 o
  -5  11   6        4.53        1.02      4.82 o
  -4  11   6       21.19        2.22      5.93 o
  -3  11   6        1.35        4.80      6.10 o
  -2  11   6      199.31      188.76      7.77 o
  -1  11   6      373.61      381.33      8.49 o
   0  11   6        3.53        0.94      2.61 o
   1  11   6      268.13      253.54      8.10 o
   2  11   6       62.18       63.84      6.03 o
   3  11   6        4.40       15.89      3.88 o
   4  11   6      267.25      253.84     10.01 o
   5  11   6      618.02      569.72     14.41 o
   6  11   6       24.28       23.01      5.96 o
   7  11   6       43.98       46.14      7.40 o
   8  11   6        6.81       -2.88      7.12 o
   9  11   6      158.16      156.68     11.75 o
  10  11   6        0.23       -8.77      9.04 o
 -10  12   6       11.12        6.58      9.32 o
  -9  12   6       72.61       78.00      8.87 o
  -8  12   6       12.43       19.51      6.54 o
  -7  12   6       34.88       29.19      6.89 o
  -6  12   6       62.82       40.15      6.72 o
  -5  12   6       14.19        9.09      5.08 o
  -4  12   6      256.79      271.25     13.32 o
  -3  12   6      142.02      151.13      8.39 o
  -2  12   6       29.93       25.68      4.55 o
  -1  12   6      426.22      383.60      8.91 o
   0  12   6        1.60        4.22      2.67 o
   1  12   6        0.66        7.02      3.94 o
   2  12   6      350.82      376.80     11.11 o
   3  12   6     1693.68     1517.01     34.08 o
   4  12   6      179.86      203.81      7.60 o
   5  12   6      335.18      311.75     10.56 o
   6  12   6      101.85      111.57      9.07 o
   7  12   6       39.46       40.71      8.14 o
   8  12   6       31.46       23.12      7.30 o
   9  12   6       17.77       33.84      8.69 o
  10  12   6       13.51        6.40      8.84 o
 -10  13   6       93.39      107.84     10.50 o
  -9  13   6        1.28       -3.85      6.11 o
  -8  13   6      269.05      281.21     12.07 o
  -7  13   6       53.86       51.03      7.09 o
  -6  13   6       16.46       16.39      6.01 o
  -5  13   6       79.13       91.53     10.69 o
  -4  13   6      704.36      622.96     19.88 o
  -3  13   6        4.99        9.67      4.93 o
  -2  13   6      515.98      500.68     20.28 o
  -1  13   6     1170.00     1175.51     27.75 o
   0  13   6       58.41       69.69      5.14 o
   1  13   6     1832.20     1737.31     31.81 o
   2  13   6       35.05       36.75      5.10 o
   3  13   6      557.98      578.46     19.77 o
   4  13   6        3.51       12.42      6.94 o
   5  13   6      972.95     1009.45     19.66 o
   6  13   6      473.00      443.10     15.05 o
   7  13   6      387.18      388.86     13.82 o
   8  13   6      197.51      221.03     11.91 o
   9  13   6       44.45       44.89     11.54 o
 -10  14   6       15.65        8.91      8.07 o
  -9  14   6      120.72      131.13      9.94 o
  -8  14   6      243.88      232.69     10.95 o
  -7  14   6       49.47       63.66     10.15 o
  -6  14   6       12.63       10.96      5.15 o
  -5  14   6      155.86      136.66     11.05 o
  -4  14   6       67.20       62.72      8.29 o
  -3  14   6      346.70      360.69     12.56 o
  -2  14   6      861.49      813.76     18.82 o
  -1  14   6      209.70      262.55     11.64 o
   0  14   6       58.71       57.30      5.58 o
   1  14   6      160.78      165.51      9.54 o
   2  14   6      144.69      137.70      7.32 o
   3  14   6     1533.86     1509.31     34.50 o
   4  14   6      666.07      632.82     20.63 o
   5  14   6      433.65      420.31     11.34 o
   6  14   6       42.31       42.35      6.38 o
   7  14   6        6.56        2.34      6.21 o
   8  14   6        1.92        0.18      6.91 o
   9  14   6        1.48       -0.87      7.44 o
 -10  15   6       41.27       44.50      8.70 o
  -9  15   6        3.39       -1.43      6.49 o
  -8  15   6        0.60        2.34      9.79 o
  -7  15   6       47.11       57.50      9.05 o
  -6  15   6       87.90       85.14     10.41 o
  -5  15   6       12.61        6.71      6.90 o
  -4  15   6      124.65      128.45     10.06 o
  -3  15   6       31.34       26.04      5.60 o
  -2  15   6      374.07      376.51     11.97 o
  -1  15   6     1768.23     1747.72     31.99 o
   0  15   6       73.09       71.37      7.61 o
   1  15   6       68.93       58.55      5.47 o
   2  15   6      395.39      364.70     11.26 o
   3  15   6       31.68       47.40      6.75 o
   4  15   6       11.09       18.28      7.21 o
   5  15   6        6.54       -7.87      7.87 o
   6  15   6      109.65      112.81      7.42 o
   7  15   6      105.82      104.61      8.38 o
   8  15   6       29.17       31.00      7.72 o
   9  15   6        8.44        1.65      8.10 o
  -9  16   6       14.87       12.34      6.66 o
  -8  16   6        7.71       20.67      7.49 o
  -7  16   6        6.79       18.62      9.03 o
  -6  16   6        7.18        3.37      9.28 o
  -5  16   6       50.22       54.63      9.00 o
  -4  16   6        0.15        2.90      6.24 o
  -3  16   6      109.91      120.18      9.96 o
  -2  16   6      102.54      116.17      7.53 o
  -1  16   6      803.13      764.76     23.77 o
   0  16   6       55.19       42.03      8.58 o
   1  16   6       15.35       14.93      4.22 o
   2  16   6       63.00       81.46     12.07 o
   3  16   6      263.52      244.37     11.15 o
   4  16   6       41.42       66.07      9.50 o
   5  16   6       49.21       47.27      9.17 o
   6  16   6       13.35       13.38      4.89 o
   7  16   6       24.50       31.94      6.59 o
   8  16   6      128.20      130.27     14.66 o
   9  16   6        0.30        2.99      7.59 o
  -9  17   6        9.62        4.74     13.29 o
  -8  17   6       28.83       27.77      9.95 o
  -7  17   6      132.90      116.78     13.06 o
  -6  17   6      397.46      386.85     23.51 o
  -5  17   6      163.21      162.58     12.14 o
  -4  17   6      150.83      132.52     10.36 o
  -3  17   6        2.45        4.31      5.02 o
  -2  17   6       69.69       79.26      6.39 o
  -1  17   6     2058.35     1995.72     79.47 o
   0  17   6       67.56       70.36     10.72 o
   1  17   6      369.86      369.24     11.21 o
   2  17   6      147.75      174.84     15.89 o
   3  17   6        9.07       20.01      5.34 o
   4  17   6        4.22        0.28      6.35 o
   5  17   6       93.06       93.70     10.94 o
   6  17   6      187.38      183.51     19.47 o
   7  17   6      105.92      103.33      8.85 o
   8  17   6        5.23        5.33      6.67 o
   9  17   6      139.53      153.05     11.25 o
  -9  18   6      180.43      209.87     11.89 o
  -8  18   6      108.53      133.52     14.56 o
  -7  18   6      125.44      144.30     13.31 o
  -6  18   6        9.04       13.77     10.59 o
  -5  18   6      520.28      471.74     20.06 o
  -4  18   6      274.22      274.46     13.72 o
  -3  18   6      792.55      747.04     20.38 o
  -2  18   6     2040.18     1935.80     44.54 o
  -1  18   6      114.80      140.35     11.84 o
   0  18   6       30.81       17.58      7.52 o
   1  18   6        2.20        6.10      6.84 o
   2  18   6      319.92      330.06     11.71 o
   3  18   6      313.12      319.95     14.27 o
   4  18   6      337.58      334.36     14.12 o
   5  18   6      317.97      325.23     16.74 o
   6  18   6        6.48        4.62      8.75 o
   7  18   6        3.41        2.37      6.16 o
   8  18   6       11.08        6.47      6.33 o
  -9  19   6        5.67        1.03     10.22 o
  -8  19   6        8.96       13.61     17.11 o
  -7  19   6      118.20       97.57     12.54 o
  -6  19   6      230.58      226.12     14.81 o
  -5  19   6       10.20       12.23      7.41 o
  -4  19   6      557.51      555.66     19.27 o
  -3  19   6      227.35      237.99     10.52 o
  -2  19   6       26.88       15.49      8.41 o
  -1  19   6      777.24      722.11     24.02 o
   0  19   6      387.18      373.96     22.33 o
   1  19   6        1.92       11.91      7.60 o
   2  19   6      101.63      105.63      7.99 o
   3  19   6       14.16       14.18      5.92 o
   4  19   6       54.42       60.12      9.63 o
   5  19   6       43.50       48.20      9.37 o
   6  19   6       51.84       64.40     15.55 o
   7  19   6       58.62       80.01     12.66 o
   8  19   6       12.14        9.36      7.06 o
  -8  20   6        0.15      -12.06     12.06 o
  -7  20   6        8.17        2.61      9.01 o
  -6  20   6        2.96       22.94      8.44 o
  -5  20   6        5.47       22.88     11.32 o
  -4  20   6      191.48      180.74     11.63 o
  -3  20   6       17.07       16.65      6.28 o
  -2  20   6       32.88       24.76      8.43 o
  -1  20   6       65.35       64.63     10.13 o
   0  20   6       51.05       45.39     11.79 o
   1  20   6      145.24      152.10     12.51 o
   2  20   6        0.28       -4.38      4.38 o
   3  20   6        7.68       22.55      5.70 o
   4  20   6        2.63       -3.31      6.13 o
   5  20   6        0.76        6.65      6.95 o
   6  20   6       10.11       -6.68      8.62 o
   7  20   6        0.56       -9.03      9.03 o
   8  20   6       22.35       26.85     17.61 o
  -8  21   6       33.58       31.18     10.68 o
  -7  21   6      222.45      218.21     15.90 o
  -6  21   6      168.80      161.61     13.34 o
  -5  21   6       84.76       73.56     15.17 o
  -4  21   6       76.76       76.53      8.91 o
  -3  21   6       62.39       69.33     17.70 o
  -2  21   6       64.10       52.04     14.16 o
  -1  21   6      270.20      270.55     26.01 o
   0  21   6      529.19      510.52     20.45 o
   1  21   6       38.08       50.24      9.44 o
   2  21   6      399.02      412.48     18.75 o
   3  21   6        4.21       -0.63      5.22 o
   4  21   6       14.97       21.33      7.74 o
   5  21   6       50.60       43.87      8.70 o
   6  21   6       37.36       27.28     13.01 o
   7  21   6       37.60       32.00     13.58 o
  -8  22   6      241.38      274.07     27.88 o
  -7  22   6       30.46       35.27     11.97 o
  -6  22   6      102.41      119.22     12.37 o
  -5  22   6       34.82       45.04      8.79 o
  -4  22   6      109.65      118.13     37.71 o
  -3  22   6      436.03      456.86     24.99 o
  -2  22   6      422.90      406.76     19.28 o
  -1  22   6      554.62      547.10     21.57 o
   0  22   6        3.60       -0.57     12.40 o
   1  22   6       25.68       12.73      8.38 o
   2  22   6       99.61      111.11     12.10 o
   3  22   6      130.56      126.93      9.08 o
   4  22   6      734.07      736.49     23.82 o
   5  22   6      170.55      219.91     13.51 o
   6  22   6        2.15       10.50     11.32 o
   7  22   6       11.53       22.67     13.62 o
  -7  23   6       78.80      109.45     14.93 o
  -6  23   6       32.66       31.61     10.83 o
  -5  23   6       91.31      126.41     35.58 o
  -4  23   6      110.72      122.91     28.08 o
  -3  23   6        7.68       10.28      8.75 o
  -2  23   6        6.85        9.22      8.81 o
  -1  23   6       73.91       81.53     11.41 o
   0  23   6      331.03      363.36     35.38 o
   1  23   6       44.97       60.53     10.62 o
   2  23   6      219.45      239.47     17.50 o
   3  23   6       10.29        7.39      9.08 o
   4  23   6        8.46       -0.88      8.26 o
   5  23   6      291.12      248.87     30.33 o
   6  23   6       30.22       11.09     11.78 o
   7  23   6      108.30      137.73     17.95 o
  -7  24   6       30.12       17.91     11.64 o
  -6  24   6       41.93       37.99     21.17 o
  -5  24   6       72.29       64.21     22.27 o
  -4  24   6       21.41       57.18     20.22 o
  -3  24   6      106.40       99.83     15.01 o
  -2  24   6       35.31       28.88      9.80 o
  -1  24   6       34.07       26.31      9.84 o
   0  24   6        2.99       -4.00      8.41 o
   1  24   6        0.27        1.52      8.75 o
   2  24   6        4.03       -9.47      9.47 o
   3  24   6      266.92      252.43     20.14 o
   4  24   6       37.15       26.70     20.77 o
   5  24   6       43.88       62.81     12.38 o
   6  24   6        0.12       -5.86     24.45 o
  -6  25   6       22.09       18.09     21.33 o
  -5  25   6        5.45       13.66     19.19 o
  -4  25   6      102.10      121.09     16.48 o
  -3  25   6        9.50       -8.97      9.96 o
  -2  25   6        2.82        1.86     10.63 o
  -1  25   6       11.55        8.17     19.19 o
   0  25   6       72.53       78.35     13.95 o
   1  25   6       59.01       75.62     13.93 o
   2  25   6       14.59        6.60     11.06 o
   3  25   6      127.76      132.17     16.60 o
   4  25   6        5.36        9.75     19.55 o
   5  25   6       43.82       57.97     24.41 o
   6  25   6       54.13       65.52     14.26 o
  -6  26   6       76.82       54.58     24.09 o
  -5  26   6        0.28      -14.61     18.48 o
  -4  26   6        7.82       26.85     12.69 o
  -3  26   6       43.77       41.38     13.13 o
  -2  26   6       28.00       15.72     14.06 o
  -1  26   6       72.54       60.09     13.70 o
   0  26   6        1.15       -1.97     10.76 o
   1  26   6       95.88       92.13     29.46 o
   2  26   6        0.75       -2.22     11.26 o
   3  26   6      198.03      193.99     18.96 o
   4  26   6      336.43      398.12     25.39 o
   5  26   6       19.69       48.57     24.64 o
  -5  27   6       59.32       51.18     23.54 o
  -4  27   6        1.04        8.82     11.92 o
  -3  27   6        3.27        1.87     10.62 o
  -2  27   6        2.32        8.96     11.41 o
  -1  27   6      161.70      130.14     16.32 o
   0  27   6        3.56        4.95     10.19 o
   1  27   6      178.01      207.86     25.95 o
   2  27   6      120.52      119.98     16.28 o
   3  27   6        2.74       16.75     12.70 o
   4  27   6       28.07        7.18     14.02 o
  -4  28   6       39.45       11.21     11.99 o
  -3  28   6      114.40       94.24     16.07 o
  -2  28   6       14.60       12.54     11.84 o
  -1  28   6       17.09       33.94     21.05 o
   0  28   6        0.21      -10.27     10.27 o
   1  28   6        0.06      -10.04     10.04 o
   2  28   6        4.91       14.85     11.64 o
   3  28   6      157.90      145.51     18.33 o
  -3  29   6       16.11        0.74     11.77 o
  -2  29   6        0.13      -11.85     11.85 o
  -1  29   6       54.39       63.08     14.67 o
   0  29   6       24.69       32.11     13.01 o
   1  29   6        6.08      -11.12     11.12 o
   2  29   6        8.49       15.00     11.96 o
  -1  30   6        1.49        5.47     11.76 o
   0  30   6       23.15       35.44     13.07 o
   1  30   6       66.97       51.55     21.64 o
 -11   1   7       15.72       20.66     22.47 o
 -10   1   7        6.52        5.84     15.26 o
  -9   1   7       25.94       22.90      7.31 o
  -8   1   7       26.31       24.20      6.74 o
  -7   1   7      239.89      259.68      9.64 o
  -6   1   7      421.94      411.63     10.56 o
  -5   1   7        2.27        7.14      4.33 o
  -4   1   7      864.53      828.24     16.13 o
  -3   1   7      185.68      187.94      6.69 o
  -2   1   7        4.87       11.90      3.50 o
  -1   1   7       89.62       85.27      4.51 o
   0   1   7     3269.73     3313.38     33.64 o
   1   1   7      303.78      288.33      7.13 o
   2   1   7        6.51       11.02      3.18 o
   3   1   7       29.88       28.50      3.83 o
   4   1   7       44.93       42.98      4.57 o
   5   1   7     1972.38     1942.35     26.38 o
   6   1   7      317.81      300.71     10.58 o
   7   1   7      147.88      148.25      9.24 o
   8   1   7      140.16      129.43     11.74 o
   9   1   7        0.88        8.66      8.67 o
  10   1   7       11.75        3.47     11.30 o
 -11   2   7       90.12       94.58     15.57 o
 -10   2   7      103.17      136.51     16.03 o
  -9   2   7       80.32       84.74     10.47 o
  -8   2   7      579.25      569.41     15.92 o
  -7   2   7        2.21        5.60      4.83 o
  -6   2   7      130.81      131.58      6.77 o
  -5   2   7      971.88     1030.49     17.87 o
  -4   2   7       78.01       75.49      5.87 o
  -3   2   7      644.20      636.02     12.04 o
  -2   2   7     2385.39     2329.74     27.99 o
  -1   2   7      451.57      506.49      9.47 o
   0   2   7      209.86      220.00      8.43 o
   1   2   7      841.49      841.35     12.99 o
   2   2   7     1360.84     1366.80     18.61 o
   3   2   7     1544.57     1536.39     20.74 o
   4   2   7      912.27      888.93     14.76 o
   5   2   7      661.86      710.07     13.76 o
   6   2   7        7.27       14.02      5.14 o
   7   2   7      296.68      304.14     11.82 o
   8   2   7      178.85      197.32     11.87 o
   9   2   7      256.51      252.96     20.43 o
  10   2   7      173.46      152.25     17.14 o
 -11   3   7       25.15       55.67     13.98 o
 -10   3   7       15.56        7.15     10.61 o
  -9   3   7       50.44       52.12      9.37 o
  -8   3   7       78.93       90.61      8.11 o
  -7   3   7      235.44      238.35      9.39 o
  -6   3   7      917.90      891.52     15.83 o
  -5   3   7      246.75      284.94      9.15 o
  -4   3   7       31.90       31.27      4.73 o
  -3   3   7      111.66      115.66      5.50 o
  -2   3   7     1137.25     1200.44     16.71 o
  -1   3   7     3071.10     2943.33     33.82 o
   0   3   7     1535.47     1494.75     17.39 o
   1   3   7      870.85      810.81     12.57 o
   2   3   7      933.79      944.12     14.37 o
   3   3   7      178.37      178.61      6.27 o
   4   3   7        0.59        1.29      3.45 o
   5   3   7      648.64      617.29     13.40 o
   6   3   7      829.38      804.55     16.52 o
   7   3   7      228.17      223.28     10.39 o
   8   3   7       80.14       80.67      9.52 o
   9   3   7       63.43       52.88     12.17 o
  10   3   7       30.26        6.01     19.58 o
 -11   4   7      113.02      124.53     16.68 o
 -10   4   7       31.09       36.52      9.26 o
  -9   4   7        0.39       -6.54      7.02 o
  -8   4   7       66.18       55.21      8.11 o
  -7   4   7        9.45        5.37      5.37 o
  -6   4   7      298.25      275.37      9.50 o
  -5   4   7      379.59      383.30     10.53 o
  -4   4   7        0.34       -3.76      3.76 o
  -3   4   7      408.92      401.70      9.27 o
  -2   4   7        1.82        5.41      3.01 o
  -1   4   7      339.28      368.85      7.87 o
   0   4   7       32.29       45.66      3.25 o
   1   4   7       82.20       79.10      4.24 o
   2   4   7        3.61        2.50      3.00 o
   3   4   7     1073.50     1067.78     16.51 o
   4   4   7       50.76       50.37      4.65 o
   5   4   7        6.81       11.14      4.37 o
   6   4   7       93.88      117.61      9.43 o
   7   4   7       25.89       22.01      6.16 o
   8   4   7       31.72       35.03      9.11 o
   9   4   7       17.17       12.86      9.12 o
  10   4   7        7.48        3.88     11.25 o
 -11   5   7        0.73       -8.34     13.74 o
 -10   5   7        0.46       -7.56      7.56 o
  -9   5   7       40.11       41.00      8.02 o
  -8   5   7        0.32        4.54      6.26 o
  -7   5   7       14.15        4.98      5.77 o
  -6   5   7      563.25      582.22     13.26 o
  -5   5   7      130.87      119.53      8.27 o
  -4   5   7      116.58      128.42     11.23 o
  -3   5   7      265.83      235.80      7.27 o
  -2   5   7      651.89      685.45     17.82 o
  -1   5   7      764.61      738.83     13.60 o
   0   5   7      325.21      312.57      8.35 o
   1   5   7       19.50       24.26      3.88 o
   2   5   7       46.09       44.32      3.89 o
   3   5   7       38.22       50.19      4.56 o
   4   5   7       15.67        9.89      3.68 o
   5   5   7      162.57      159.02      7.45 o
   6   5   7       47.82       49.99      7.53 o
   7   5   7        1.83       -5.95      5.95 o
   8   5   7       91.66       85.26      9.54 o
   9   5   7       21.35       26.85      9.33 o
  10   5   7        6.96        8.56     16.54 o
 -10   6   7       19.02       32.96      9.68 o
  -9   6   7      224.71      242.48     13.07 o
  -8   6   7       23.67       22.13      6.92 o
  -7   6   7       97.78      110.27      8.61 o
  -6   6   7      189.27      180.70      9.43 o
  -5   6   7      657.31      617.08     15.83 o
  -4   6   7      778.09      769.30     15.56 o
  -3   6   7      905.60      872.29     16.49 o
  -2   6   7     2526.90     2532.57     29.76 o
  -1   6   7       22.31       37.25      3.30 o
   0   6   7       38.25       43.15      3.37 o
   1   6   7      562.69      542.77      9.48 o
   2   6   7      120.36      113.62      4.90 o
   3   6   7      834.59      823.12     13.39 o
   4   6   7      131.90      123.37      7.30 o
   5   6   7      124.75      128.38      7.34 o
   6   6   7       12.27        7.65      5.96 o
   7   6   7        0.45       -4.23      6.81 o
   8   6   7      175.16      183.34     12.05 o
   9   6   7        1.16        3.09      8.60 o
  10   6   7      156.33      152.63     17.12 o
 -10   7   7       51.13       63.22     10.72 o
  -9   7   7        0.42       12.41      7.09 o
  -8   7   7      143.69      133.75     10.76 o
  -7   7   7      195.34      205.49     11.16 o
  -6   7   7      501.15      510.91     19.45 o
  -5   7   7      149.78      165.95      8.97 o
  -4   7   7       35.18       33.25      5.14 o
  -3   7   7        6.41        6.42      3.63 o
  -2   7   7     1135.44     1078.49     16.40 o
  -1   7   7     2585.07     2583.05     29.73 o
   0   7   7      139.16      118.06      4.18 o
   1   7   7     1981.26     1849.13     23.30 o
   2   7   7      424.59      386.07      8.86 o
   3   7   7       14.40       15.89      3.63 o
   4   7   7       22.40       33.85      8.53 o
   5   7   7        6.83        1.91      4.87 o
   6   7   7      792.58      765.89     24.18 o
   7   7   7       63.57       60.22      7.98 o
   8   7   7      268.76      292.14     13.72 o
   9   7   7       98.60       85.72     12.56 o
  10   7   7        4.10       17.12     12.08 o
 -10   8   7       22.41       13.16      8.07 o
  -9   8   7      130.69      127.29     10.49 o
  -8   8   7       22.30       30.20      7.25 o
  -7   8   7       49.04       38.40      6.65 o
  -6   8   7      150.89      129.71     11.46 o
  -5   8   7      123.46      113.69     11.94 o
  -4   8   7      554.24      510.78     12.55 o
  -3   8   7       45.53       39.87      4.19 o
  -2   8   7      276.64      273.26     10.44 o
  -1   8   7       23.57       42.57      6.07 o
   0   8   7       99.68       86.52      6.09 o
   1   8   7        2.41        9.84      2.73 o
   2   8   7      123.04      128.88      5.37 o
   3   8   7     1090.07     1095.78     18.69 o
   4   8   7       39.41       34.11      5.34 o
   5   8   7      247.80      258.32     10.36 o
   6   8   7       29.06       39.82      6.81 o
   7   8   7        6.94       -3.53      6.10 o
   8   8   7       25.17       20.27      7.69 o
   9   8   7      228.62      264.77     14.33 o
  10   8   7       37.26       33.46     11.33 o
 -10   9   7       37.13       30.02      8.70 o
  -9   9   7        2.84        5.26      8.85 o
  -8   9   7        1.12        1.19      5.97 o
  -7   9   7        9.13        2.94      8.27 o
  -6   9   7       85.12      103.18      9.22 o
  -5   9   7       37.82       39.06      6.67 o
  -4   9   7        5.02        8.59      4.06 o
  -3   9   7        1.06       -3.60      3.60 o
  -2   9   7      386.73      430.33     12.36 o
  -1   9   7      668.94      644.67     14.87 o
   0   9   7       50.41       46.73      5.23 o
   1   9   7       22.15       23.47      4.51 o
   2   9   7      303.89      273.98      7.43 o
   3   9   7      116.86      118.20      6.23 o
   4   9   7       21.72       12.57      5.12 o
   5   9   7        2.55        1.71      4.91 o
   6   9   7        0.98       -5.15      5.55 o
   7   9   7       13.36       18.76      6.80 o
   8   9   7        7.07       17.68      7.41 o
   9   9   7        1.14       10.22      8.30 o
 -10  10   7        4.18        7.20      7.71 o
  -9  10   7      166.10      162.82     11.23 o
  -8  10   7       23.87       26.93      7.17 o
  -7  10   7       15.96        9.86      7.35 o
  -6  10   7       67.10       67.86      8.18 o
  -5  10   7       11.37       16.79      4.70 o
  -4  10   7      628.96      576.68     15.36 o
  -3  10   7      477.55      458.89     16.39 o
  -2  10   7      672.26      680.33     25.04 o
  -1  10   7       59.07       65.37      6.62 o
   0  10   7      229.64      235.48      9.86 o
   1  10   7      123.29      147.11      7.56 o
   2  10   7      682.95      569.11     21.87 o
   3  10   7      324.65      330.19      9.24 o
   4  10   7     1128.78     1020.67     19.64 o
   5  10   7       98.34       86.19      7.15 o
   6  10   7      101.94       89.73      8.08 o
   7  10   7        1.31        0.00      6.38 o
   8  10   7       33.46       40.75      8.27 o
   9  10   7       24.44       37.07      9.01 o
 -10  11   7       34.62       16.44     10.97 o
  -9  11   7        2.15       -4.55      6.49 o
  -8  11   7       43.31       62.46      7.82 o
  -7  11   7      242.13      252.29     13.04 o
  -6  11   7      221.62      224.24     11.30 o
  -5  11   7       81.52       70.83      5.46 o
  -4  11   7      320.35      325.97     20.98 o
  -3  11   7       42.60       50.36      7.43 o
  -2  11   7      111.69      115.84     11.21 o
  -1  11   7      242.11      242.58     15.23 o
   0  11   7       37.54       42.37      7.21 o
   1  11   7     1720.51     1722.78     37.07 o
   2  11   7      275.59      276.11     11.46 o
   3  11   7      127.40      124.89     14.04 o
   4  11   7      187.42      219.81      8.55 o
   5  11   7      393.82      395.89     14.55 o
   6  11   7      421.16      457.35     14.40 o
   7  11   7      563.13      580.16     21.30 o
   8  11   7      114.80      129.14     10.61 o
   9  11   7       53.21       46.67      9.73 o
 -10  12   7      179.64      205.70     15.35 o
  -9  12   7      121.93      116.34     10.01 o
  -8  12   7        4.26       -1.79      6.01 o
  -7  12   7        0.97        0.05      6.54 o
  -6  12   7       57.13       50.63      7.25 o
  -5  12   7       90.58       83.96      9.99 o
  -4  12   7      644.46      623.35     20.64 o
  -3  12   7       53.82       41.89      7.32 o
  -2  12   7     1602.12     1542.76     34.68 o
  -1  12   7      180.93      154.87      9.83 o
   0  12   7       12.49       19.20      4.36 o
   1  12   7      125.21      149.23      9.30 o
   2  12   7       56.98       70.98      7.17 o
   3  12   7     1590.96     1612.77     36.85 o
   4  12   7       42.17       41.23      4.51 o
   5  12   7      329.86      359.13     11.33 o
   6  12   7        2.91       10.52      5.80 o
   7  12   7      104.96      110.52      9.04 o
   8  12   7        5.26        7.59      7.15 o
   9  12   7      325.11      321.45     15.05 o
 -10  13   7       24.62       12.51      8.62 o
  -9  13   7       29.63       14.56      7.41 o
  -8  13   7        8.36        1.44      7.47 o
  -7  13   7       27.31       17.94      7.40 o
  -6  13   7        0.27        0.51      4.92 o
  -5  13   7        1.18       -2.71      6.51 o
  -4  13   7        2.70        0.30      7.30 o
  -3  13   7       11.94       15.79      6.25 o
  -2  13   7       23.69       50.95      6.96 o
  -1  13   7       10.58       -0.57      4.91 o
   0  13   7       84.04       83.63      8.25 o
   1  13   7      922.25      852.73     31.38 o
   2  13   7      320.25      298.86     11.99 o
   3  13   7       15.85       14.01     11.03 o
   4  13   7       40.56       38.96      8.11 o
   5  13   7       10.32       19.98      4.98 o
   6  13   7       77.23       71.94      7.20 o
   7  13   7        0.61        2.33      6.48 o
   8  13   7       17.31       15.04      7.37 o
   9  13   7        5.07       17.27      9.14 o
  -9  14   7       25.08       24.39     11.51 o
  -8  14   7       39.38       42.48      8.51 o
  -7  14   7        0.25        1.69      6.04 o
  -6  14   7       49.95       49.06     15.53 o
  -5  14   7       54.26       41.34      9.06 o
  -4  14   7        2.53        3.38      6.53 o
  -3  14   7       50.45       57.03     10.50 o
  -2  14   7      157.47      154.89     10.02 o
  -1  14   7      146.06      144.25      8.93 o
   0  14   7      250.77      265.67      8.97 o
   1  14   7      471.42      443.79     15.33 o
   2  14   7      363.36      352.98     13.16 o
   3  14   7      143.20      155.30      9.76 o
   4  14   7      397.57      402.48     16.96 o
   5  14   7      101.92      113.02     11.42 o
   6  14   7       92.59      104.98      7.97 o
   7  14   7       20.96       25.12      7.29 o
   8  14   7        2.24       -5.94      6.71 o
   9  14   7      163.66      180.36     12.52 o
  -9  15   7        1.20        4.03      8.03 o
  -8  15   7       70.23       78.46      8.97 o
  -7  15   7      117.66      118.99     13.28 o
  -6  15   7      429.13      421.35     19.54 o
  -5  15   7       36.82       39.48     11.36 o
  -4  15   7      326.74      294.05     24.30 o
  -3  15   7       52.29       59.35      7.91 o
  -2  15   7      273.97      270.70     12.09 o
  -1  15   7       29.39       25.68      5.57 o
   0  15   7      292.98      288.08     11.79 o
   1  15   7      294.38      308.98     15.00 o
   2  15   7      670.72      603.30     19.03 o
   3  15   7       57.82       48.75     10.80 o
   4  15   7        6.72       -0.75      8.65 o
   5  15   7      728.87      716.56     28.14 o
   6  15   7       41.89       46.73      5.65 o
   7  15   7      508.15      511.23     16.22 o
   8  15   7       10.55        5.44      7.08 o
  -9  16   7       34.20       25.36      8.30 o
  -8  16   7       68.25       75.90     12.44 o
  -7  16   7        7.31       10.47     14.79 o
  -6  16   7       10.85       15.67      8.99 o
  -5  16   7      321.30      311.48     16.02 o
  -4  16   7      305.54      338.50     16.82 o
  -3  16   7     1001.10      954.38     25.82 o
  -2  16   7       72.29       79.42      7.53 o
  -1  16   7      137.82      135.95      8.38 o
   0  16   7       40.19       37.39      5.43 o
   1  16   7      379.88      383.50     16.65 o
   2  16   7      623.61      593.23     18.64 o
   3  16   7      378.07      386.44     14.31 o
   4  16   7      520.81      491.74     28.02 o
   5  16   7      142.57      178.15     23.28 o
   6  16   7       13.29       21.30      9.35 o
   7  16   7       11.55       17.23      5.86 o
   8  16   7        7.77        3.24      6.47 o
  -9  17   7        9.34       12.80      9.86 o
  -8  17   7       25.21       25.88     11.16 o
  -7  17   7       36.63       14.79      9.08 o
  -6  17   7       43.93       33.41      9.23 o
  -5  17   7      256.71      253.17     31.01 o
  -4  17   7       16.76       20.63     14.44 o
  -3  17   7       29.32       36.08      7.01 o
  -2  17   7       31.01       44.79      7.78 o
  -1  17   7      108.76      102.25     11.55 o
   0  17   7      194.77      183.26     13.18 o
   1  17   7      326.73      309.89     12.50 o
   2  17   7       12.01       10.28      9.85 o
   3  17   7      192.36      214.87     13.93 o
   4  17   7       32.28       46.30      7.85 o
   5  17   7      208.49      213.65     14.46 o
   6  17   7       10.79        3.35      8.66 o
   7  17   7        2.15       -0.86     10.11 o
   8  17   7        5.26        7.04      6.17 o
  -8  18   7       28.64       14.61     10.23 o
  -7  18   7       15.64       15.48      9.34 o
  -6  18   7       19.28       23.08      8.92 o
  -5  18   7      124.78      145.81     11.96 o
  -4  18   7       63.84       59.58      8.74 o
  -3  18   7       42.02       40.25      7.12 o
  -2  18   7      154.85      145.96      8.98 o
  -1  18   7       13.55        3.94     11.05 o
   0  18   7      382.30      371.71     22.53 o
   1  18   7        3.10        1.93      4.51 o
   2  18   7       64.34       63.92      7.53 o
   3  18   7        0.71        1.21      6.07 o
   4  18   7       71.85       68.89      8.95 o
   5  18   7        0.08        5.15      8.60 o
   6  18   7        3.15        8.43      8.78 o
   7  18   7        4.21       -1.08     11.93 o
   8  18   7       13.68        0.78     10.95 o
  -8  19   7       70.45       33.52     26.07 o
  -7  19   7       76.94       73.20     11.84 o
  -6  19   7       29.36       42.96     10.04 o
  -5  19   7      290.13      286.08     15.51 o
  -4  19   7       45.53       25.77     10.29 o
  -3  19   7       44.85       37.01      6.98 o
  -2  19   7      156.66      143.61     16.63 o
  -1  19   7      447.90      426.39     24.46 o
   0  19   7      234.96      236.69     31.59 o
   1  19   7      532.73      510.88     25.69 o
   2  19   7        5.47       10.90      5.65 o
   3  19   7       39.84       49.62      9.88 o
   4  19   7       15.09       11.32      7.09 o
   5  19   7       19.74       23.16     11.34 o
   6  19   7      141.79      178.01     19.18 o
   7  19   7        0.79       10.69     10.24 o
  -8  20   7        3.20       -0.36      9.61 o
  -7  20   7       63.77       61.59     11.86 o
  -6  20   7       27.05       45.59      9.93 o
  -5  20   7       92.43      112.33     11.03 o
  -4  20   7      406.19      409.63     16.99 o
  -3  20   7      452.43      403.64     32.74 o
  -2  20   7      300.94      298.57     21.88 o
  -1  20   7       87.69      116.62     46.72 o
   0  20   7       49.54       41.32     12.87 o
   1  20   7      205.73      197.74     18.71 o
   2  20   7      375.89      342.51     23.23 o
   3  20   7      186.98      192.80     17.13 o
   4  20   7      234.96      233.62     13.46 o
   5  20   7       25.60       28.28      8.35 o
   6  20   7       14.10       -8.63     15.36 o
   7  20   7       27.38       33.88     11.79 o
  -7  21   7        1.59       14.40     10.80 o
  -6  21   7      155.05      157.80     13.41 o
  -5  21   7      132.25      140.34     11.73 o
  -4  21   7       12.06       21.28     13.49 o
  -3  21   7        2.95      -10.69     10.69 o
  -2  21   7        1.24       -3.86     11.85 o
  -1  21   7      607.12      560.53     27.98 o
   0  21   7       20.82       40.97     13.17 o
   1  21   7      307.42      319.85     22.64 o
   2  21   7       16.06       28.21     12.99 o
   3  21   7        6.22        3.13     11.95 o
   4  21   7       71.14       64.47      9.66 o
   5  21   7       25.51       28.82      8.68 o
   6  21   7       56.09       54.99     10.41 o
   7  21   7       40.45       30.94     12.40 o
  -7  22   7        1.92        0.63      9.06 o
  -6  22   7        0.03        3.28      7.92 o
  -5  22   7       12.84       35.22     14.46 o
  -4  22   7        4.82       -2.50     11.78 o
  -3  22   7       28.30       42.59     14.04 o
  -2  22   7       52.89       74.11     15.31 o
  -1  22   7        0.89       -9.75     10.69 o
   0  22   7      107.61      121.68     17.02 o
   1  22   7      116.36      133.36     17.42 o
   2  22   7       78.01       85.69     15.54 o
   3  22   7        3.20       -2.92     22.79 o
   4  22   7       26.37       15.69      8.36 o
   5  22   7        2.07        4.63      7.48 o
   6  22   7       13.61        7.17      9.79 o
  -6  23   7        0.51       -5.66     13.07 o
  -5  23   7      316.53      383.82     47.86 o
  -4  23   7       71.73       79.65     16.14 o
  -3  23   7       22.98       43.17     13.72 o
  -2  23   7       24.30       16.90     12.30 o
  -1  23   7      130.25      118.87     22.51 o
   0  23   7      164.55      138.60     18.01 o
   1  23   7       10.72       16.80     14.37 o
   2  23   7       94.44       83.27     16.19 o
   3  23   7        8.07       17.46     14.23 o
   4  23   7       82.15       92.72     17.59 o
   5  23   7        5.70        0.94      9.91 o
   6  23   7      118.75       92.09     24.60 o
  -6  24   7        6.37       -4.58     20.54 o
  -5  24   7       22.18       26.62     21.17 o
  -4  24   7       19.36       18.30     13.26 o
  -3  24   7       64.53       64.72     15.97 o
  -2  24   7      124.51      151.48     18.32 o
  -1  24   7        7.81       14.22     12.84 o
   0  24   7       13.42        8.74     12.84 o
   1  24   7        0.26       -1.38     13.04 o
   2  24   7      239.66      242.32     21.95 o
   3  24   7      364.27      359.45     36.33 o
   4  24   7        8.51       11.85     19.98 o
   5  24   7      126.99      126.45     28.04 o
  -5  25   7        7.00        3.32     19.82 o
  -4  25   7       24.73       43.52     21.33 o
  -3  25   7        1.06       -6.16     18.09 o
  -2  25   7       16.24       46.13     21.72 o
  -1  25   7       46.85       42.49     20.93 o
   0  25   7       69.44       58.29     22.04 o
   1  25   7       52.21       52.21     22.83 o
   2  25   7       34.52       44.47     22.43 o
   3  25   7       14.57        1.42     18.96 o
   4  25   7        3.07       18.32     20.30 o
   5  25   7       97.69      107.50     28.75 o
  -5  26   7       17.20       14.77     21.25 o
  -4  26   7       64.48       59.63     23.14 o
  -3  26   7       24.04       29.93     20.38 o
  -2  26   7       16.22        2.53     19.82 o
  -1  26   7        3.40        1.58     18.64 o
   0  26   7        2.74      -16.51     18.40 o
   1  26   7        2.35       -2.45     20.22 o
   2  26   7       10.75        9.08     20.77 o
   3  26   7       31.25       31.91     20.93 o
   4  26   7        1.09       -1.97     21.40 o
  -4  27   7       57.58       31.12     20.30 o
  -3  27   7       22.91       30.72     21.88 o
  -2  27   7        7.49       19.11     20.46 o
  -1  27   7        2.91       20.54     20.38 o
   0  27   7       36.78       30.65     21.25 o
   1  27   7        0.45       -0.16     18.64 o
   2  27   7        4.42       -1.11     20.06 o
   3  27   7       14.04       33.41     22.91 o
  -3  28   7       70.13       59.55     24.09 o
  -2  28   7        2.87       13.35     20.69 o
  -1  28   7        2.22       11.14     21.56 o
   0  28   7        0.39      -18.64     18.64 o
   1  28   7        1.68       -4.19     19.59 o
   2  28   7       82.28       95.10     26.93 o
 -10   0   8      145.14      128.90     30.17 o
  -9   0   8      194.25      200.77     31.28 o
  -8   0   8       95.48       88.41     11.85 o
  -7   0   8      557.56      503.33     17.86 o
  -6   0   8      116.35      121.39     11.51 o
  -5   0   8     1207.13     1300.80     33.03 o
  -4   0   8       20.69       56.65      8.38 o
  -3   0   8      872.11      873.83     20.28 o
  -2   0   8       60.97       58.83      6.43 o
  -1   0   8      821.63      734.79     17.57 o
   0   0   8       11.55       10.16      6.53 o
   1   0   8      427.96      406.81     12.83 o
   2   0   8      313.84      313.80     11.48 o
   3   0   8      740.26      723.50     18.51 o
   4   0   8      681.46      647.33     18.33 o
   5   0   8      682.56      692.71     19.88 o
   6   0   8       35.80       85.51      9.76 o
   7   0   8       28.56       24.08      9.43 o
   8   0   8      825.65      764.67     34.15 o
   9   0   8       35.92       12.56     19.82 o
 -10   1   8        0.43        9.09     14.97 o
  -9   1   8       64.20       74.57     10.47 o
  -8   1   8       23.82       20.24      8.70 o
  -7   1   8      400.05      417.37     12.30 o
  -6   1   8      128.02      143.60      8.61 o
  -5   1   8      722.16      722.12     16.30 o
  -4   1   8      453.92      418.08     11.63 o
  -3   1   8       18.24       23.07      3.92 o
  -2   1   8      196.55      207.72      6.65 o
  -1   1   8      320.29      342.69      8.27 o
   0   1   8      760.02      728.68     11.12 o
   1   1   8      515.30      508.91     10.16 o
   2   1   8        1.29        1.55      3.25 o
   3   1   8       46.25       54.06      4.78 o
   4   1   8      510.70      496.13     11.33 o
   5   1   8      120.01      132.80      7.59 o
   6   1   8     1091.82     1051.09     19.88 o
   7   1   8      115.48      109.05     13.79 o
   8   1   8      102.52      135.26     15.20 o
   9   1   8        9.90        0.33     10.45 o
 -10   2   8       30.35       27.40     16.14 o
  -9   2   8        0.76        4.37      7.39 o
  -8   2   8       29.92       35.25      7.72 o
  -7   2   8       28.96       44.35      6.32 o
  -6   2   8        7.77       14.87      7.74 o
  -5   2   8      148.96      149.58      8.29 o
  -4   2   8       23.17       22.78      4.77 o
  -3   2   8      398.19      388.13      9.23 o
  -2   2   8        0.68       -1.01      3.15 o
  -1   2   8       52.75       57.64      4.31 o
   0   2   8       60.94       79.01      4.23 o
   1   2   8      123.38      113.64      5.31 o
   2   2   8        0.58       -2.07      4.05 o
   3   2   8      334.72      318.31      8.59 o
   4   2   8        1.58        4.59      4.06 o
   5   2   8      381.25      351.83     10.34 o
   6   2   8      116.78      131.20      8.11 o
   7   2   8       68.01       58.44      8.61 o
   8   2   8       15.72       16.09      9.68 o
   9   2   8        0.31        2.69     16.01 o
 -10   3   8       10.21        9.41      8.95 o
  -9   3   8       52.45       49.09      9.57 o
  -8   3   8       26.35       30.71      7.41 o
  -7   3   8      282.18      298.46     11.69 o
  -6   3   8        1.36        6.76      6.68 o
  -5   3   8      623.41      592.77     16.23 o
  -4   3   8      871.65      813.91     15.16 o
  -3   3   8       94.26       96.32      5.98 o
  -2   3   8       59.64       55.86      4.40 o
  -1   3   8      495.63      493.55      9.89 o
   0   3   8        4.26        2.14      2.96 o
   1   3   8      206.95      204.02      6.25 o
   2   3   8       37.21       41.82      4.28 o
   3   3   8        7.54        3.83      3.67 o
   4   3   8       20.67       20.47      4.56 o
   5   3   8        2.29       10.49      5.07 o
   6   3   8      308.75      298.00     11.52 o
   7   3   8      117.93       95.62      9.53 o
   8   3   8       32.15       40.59     10.42 o
   9   3   8        9.65       15.21     11.20 o
 -10   4   8      103.78      119.77     12.56 o
  -9   4   8       55.62       65.08     10.05 o
  -8   4   8       14.61       14.66      7.03 o
  -7   4   8       72.40       84.26     10.04 o
  -6   4   8      182.30      181.30     11.65 o
  -5   4   8      816.48      809.54     19.45 o
  -4   4   8      411.08      383.78     12.33 o
  -3   4   8     1249.92     1218.12     18.08 o
  -2   4   8       35.92       39.25      4.11 o
  -1   4   8      534.98      517.69     12.77 o
   0   4   8       43.07       61.44      4.12 o
   1   4   8      530.09      550.13     10.04 o
   2   4   8      824.85      775.04     13.14 o
   3   4   8       44.70       50.49      4.70 o
   4   4   8      509.56      508.54     11.29 o
   5   4   8      114.68      121.01      7.92 o
   6   4   8        0.05       -3.47      5.82 o
   7   4   8       61.32       45.73      8.11 o
   8   4   8      156.74      169.02     13.54 o
   9   4   8       82.82      115.03     13.10 o
 -10   5   8       37.09       42.19     10.30 o
  -9   5   8      132.34      127.11     12.83 o
  -8   5   8        5.50       11.61      6.90 o
  -7   5   8      431.83      412.69     26.33 o
  -6   5   8      169.80      162.43     14.97 o
  -5   5   8      157.43      143.44     27.11 o
  -4   5   8        7.95       10.58      4.71 o
  -3   5   8       37.66       57.21      6.12 o
  -2   5   8     1725.62     1624.25     21.50 o
  -1   5   8      869.23      868.95     13.59 o
   0   5   8      705.63      669.60     10.85 o
   1   5   8     2576.17     2406.86     27.73 o
   2   5   8      211.99      205.26      6.73 o
   3   5   8       19.58       11.87      4.95 o
   4   5   8      318.86      296.53     10.16 o
   5   5   8      301.09      274.66     11.34 o
   6   5   8      298.46      296.78     17.91 o
   7   5   8      107.74      113.47      9.92 o
   8   5   8      167.17      159.49     13.46 o
   9   5   8        4.16       -5.29      8.41 o
 -10   6   8       11.32       21.69      9.22 o
  -9   6   8       15.11       14.89     10.48 o
  -8   6   8       37.33       44.73      8.08 o
  -7   6   8       38.18       58.09      9.27 o
  -6   6   8        9.36       13.32      7.47 o
  -5   6   8       66.86       74.70      8.49 o
  -4   6   8       33.48       37.60      5.81 o
  -3   6   8     1419.65     1288.77     20.08 o
  -2   6   8       39.05       55.51      5.94 o
  -1   6   8      174.06      164.87      6.42 o
   0   6   8        1.68       -2.05      3.10 o
   1   6   8       13.59       24.12      3.95 o
   2   6   8      234.96      268.13      8.28 o
   3   6   8      231.44      204.49      8.60 o
   4   6   8      130.00      133.35      7.54 o
   5   6   8      197.52      201.87     10.47 o
   6   6   8      152.42      154.40      9.75 o
   7   6   8       83.93       82.02      9.43 o
   8   6   8       72.31       89.65     10.13 o
   9   6   8       44.18       50.51     10.97 o
 -10   7   8       10.25        7.54      8.23 o
  -9   7   8        7.56       -1.46      7.05 o
  -8   7   8        0.04        3.85      6.68 o
  -7   7   8      107.83      119.40     11.18 o
  -6   7   8        0.45       -2.95      6.52 o
  -5   7   8      111.79      110.36      7.80 o
  -4   7   8       21.59       20.36      5.35 o
  -3   7   8      174.49      178.01      7.47 o
  -2   7   8        4.76        6.86      3.63 o
  -1   7   8       11.14        8.16      3.45 o
   0   7   8        3.11       -1.28      3.03 o
   1   7   8      572.59      522.84     10.31 o
   2   7   8      293.44      280.77      8.89 o
   3   7   8       12.85        7.14      4.34 o
   4   7   8      303.85      316.86     11.27 o
   5   7   8       94.41       81.65      7.58 o
   6   7   8        0.41        4.01      6.01 o
   7   7   8       32.64       32.34      7.80 o
   8   7   8       51.03       54.61      8.86 o
   9   7   8       11.58       -4.60      9.02 o
 -10   8   8       56.85       69.25     10.07 o
  -9   8   8        5.00       -4.97      7.03 o
  -8   8   8      143.22      180.15     13.01 o
  -7   8   8       11.40       -1.79      7.25 o
  -6   8   8        6.27        0.93      6.54 o
  -5   8   8      643.14      581.93     14.94 o
  -4   8   8      282.62      284.61      9.97 o
  -3   8   8     1150.82     1133.14     19.08 o
  -2   8   8        2.88       -0.87      5.45 o
  -1   8   8      281.44      266.10      8.70 o
   0   8   8      320.73      297.91      8.47 o
   1   8   8      572.47      586.25     11.34 o
   2   8   8     1176.38     1153.84     20.92 o
   3   8   8      497.38      486.96     12.74 o
   4   8   8       59.09       63.96      6.52 o
   5   8   8      111.57       99.26      9.26 o
   6   8   8        4.72        8.69      6.07 o
   7   8   8       15.22       15.80      6.93 o
   8   8   8       33.65       36.16      8.70 o
   9   8   8       90.72      105.40     11.43 o
 -10   9   8       11.29       -3.88      7.41 o
  -9   9   8      166.32      157.14     11.49 o
  -8   9   8        0.73       -4.19      7.74 o
  -7   9   8      140.61      138.54     11.20 o
  -6   9   8      179.87      169.45     10.96 o
  -5   9   8      161.40      162.40      8.25 o
  -4   9   8       22.72       12.15      4.51 o
  -3   9   8       91.54      100.21      6.57 o
  -2   9   8     1107.15     1121.32     25.00 o
  -1   9   8      797.51      757.07     19.21 o
   0   9   8      672.41      668.44     15.52 o
   1   9   8      915.36      854.27     18.81 o
   2   9   8      148.39      186.56     14.21 o
   3   9   8       29.23       20.77      7.14 o
   4   9   8      530.74      540.45     14.10 o
   5   9   8      284.48      319.93     12.76 o
   6   9   8      243.22      243.19     15.30 o
   7   9   8      282.61      291.33     16.31 o
   8   9   8       51.45       38.60      8.72 o
   9   9   8        0.37       -8.07      8.07 o
  -9  10   8       52.32       40.04     10.30 o
  -8  10   8       71.17       95.71     11.07 o
  -7  10   8       29.61       21.38      7.81 o
  -6  10   8        0.54       -2.02      5.04 o
  -5  10   8      106.62      112.56     10.74 o
  -4  10   8       46.37       39.77      6.81 o
  -3  10   8     2615.39     2373.66     50.13 o
  -2  10   8       90.79       88.70      9.16 o
  -1  10   8      329.41      334.01     17.35 o
   0  10   8      108.63      106.21      7.40 o
   1  10   8       23.91       17.12     11.34 o
   2  10   8     1201.21     1178.94     26.14 o
   3  10   8        1.50       -3.74      3.74 o
   4  10   8      444.53      453.01     12.73 o
   5  10   8        5.05        8.97      5.59 o
   6  10   8      282.32      296.16     12.19 o
   7  10   8       24.19       33.44      7.74 o
   8  10   8      233.17      245.81     15.89 o
   9  10   8      114.02      113.83     11.67 o
  -9  11   8        9.33       26.38      9.65 o
  -8  11   8       78.13       74.26     10.46 o
  -7  11   8        5.62        3.41      8.17 o
  -6  11   8        1.59        4.11      4.88 o
  -5  11   8        2.34       -2.94      4.85 o
  -4  11   8      101.43       92.29     10.36 o
  -3  11   8       39.46       46.31      8.25 o
  -2  11   8      184.30      203.33     11.91 o
  -1  11   8       78.88       79.66      8.66 o
   0  11   8      168.47      174.44      8.77 o
   1  11   8      838.81      759.90     29.90 o
   2  11   8      327.35      303.57     12.91 o
   3  11   8       95.03       77.89     19.06 o
   4  11   8       28.26       37.15      5.33 o
   5  11   8       13.61        9.94      6.51 o
   6  11   8       28.47       33.08      9.81 o
   7  11   8       39.86       41.53      7.93 o
   8  11   8       25.31       31.67      8.41 o
   9  11   8        4.80        2.06     12.78 o
  -9  12   8       46.61       42.39     13.54 o
  -8  12   8        1.09        3.00      7.82 o
  -7  12   8       60.25       67.25      6.98 o
  -6  12   8       34.41       52.66      7.06 o
  -5  12   8       33.74       38.18      8.99 o
  -4  12   8      234.36      248.99     15.00 o
  -3  12   8      100.95       94.44     15.30 o
  -2  12   8      470.20      466.29     17.21 o
  -1  12   8       12.21       19.40      6.56 o
   0  12   8      172.40      173.26      9.96 o
   1  12   8      269.68      270.04     15.45 o
   2  12   8      629.38      622.32     20.76 o
   3  12   8      610.20      611.05     20.87 o
   4  12   8      121.95      102.83     12.02 o
   5  12   8      259.08      240.26      9.67 o
   6  12   8       25.96       17.77      6.44 o
   7  12   8        3.69        2.47      7.53 o
   8  12   8       60.94       79.82      9.42 o
  -9  13   8       70.93       70.41     10.87 o
  -8  13   8       18.27       15.45      7.98 o
  -7  13   8      215.33      238.63     12.00 o
  -6  13   8       54.04       58.49     10.67 o
  -5  13   8      368.48      358.31     17.63 o
  -4  13   8      281.77      279.03     14.86 o
  -3  13   8       71.30       67.69      9.44 o
  -2  13   8       70.76       89.29      8.86 o
  -1  13   8      404.94      394.75     15.28 o
   0  13   8      185.42      197.23     11.29 o
   1  13   8      657.53      640.72     19.81 o
   2  13   8       71.12       94.64      8.57 o
   3  13   8      165.91      148.07     10.44 o
   4  13   8      837.16      814.74     30.37 o
   5  13   8      133.04      152.05      8.71 o
   6  13   8      656.40      629.85     17.44 o
   7  13   8      156.59      181.09     10.55 o
   8  13   8       83.06       83.69      9.65 o
  -9  14   8      185.68      205.63     18.96 o
  -8  14   8        6.07       11.85      5.25 o
  -7  14   8       18.29       20.26      9.67 o
  -6  14   8      186.08      168.59     22.80 o
  -5  14   8       30.35       16.08      8.48 o
  -4  14   8      265.44      276.27     14.76 o
  -3  14   8      565.04      530.08     18.84 o
  -2  14   8       17.59       19.25      6.77 o
  -1  14   8       12.74       21.60      6.31 o
   0  14   8       70.49       73.11      8.54 o
   1  14   8      253.73      243.39     12.63 o
   2  14   8      833.46      843.12     29.83 o
   3  14   8      167.41      175.74     10.97 o
   4  14   8      510.37      489.00     41.07 o
   5  14   8        7.47       16.58      8.41 o
   6  14   8       65.57       84.18      8.43 o
   7  14   8        3.75       17.98      6.59 o
   8  14   8      183.28      169.73     11.14 o
  -9  15   8       62.56       95.25     12.80 o
  -8  15   8        7.85      -14.49     17.36 o
  -7  15   8       15.05        4.93      9.22 o
  -6  15   8       46.94       49.65     10.71 o
  -5  15   8       10.49        7.83      7.78 o
  -4  15   8       87.23      100.02     13.54 o
  -3  15   8       10.15        3.14      8.64 o
  -2  15   8      120.91      120.65     11.74 o
  -1  15   8      171.47      176.03     10.58 o
   0  15   8        2.78        1.86      5.52 o
   1  15   8        0.16        0.80      5.74 o
   2  15   8        1.57        5.54      6.15 o
   3  15   8        6.50       12.39      6.71 o
   4  15   8      110.52      107.62      9.92 o
   5  15   8        0.54       -8.70      8.70 o
   6  15   8      159.45      160.72     14.73 o
   7  15   8       22.90       21.04      5.84 o
   8  15   8       37.11       34.09      7.67 o
  -8  16   8        0.81       -3.27     12.76 o
  -7  16   8        5.52        0.12      9.24 o
  -6  16   8       12.50       14.96      8.75 o
  -5  16   8       63.28       80.34     10.65 o
  -4  16   8       33.71       33.77      8.31 o
  -3  16   8       80.14       74.97      8.70 o
  -2  16   8       61.71       52.00      8.65 o
  -1  16   8       22.61       18.20     10.18 o
   0  16   8      123.51      126.99     12.19 o
   1  16   8       10.91        3.87      5.62 o
   2  16   8       48.05       44.31      7.85 o
   3  16   8       28.65       28.01      7.10 o
   4  16   8       25.75       18.34      7.41 o
   5  16   8       77.08       65.62     18.43 o
   6  16   8        8.77        6.37     12.75 o
   7  16   8        4.89       -8.92      8.92 o
  -8  17   8       39.09       38.11     11.05 o
  -7  17   8       47.92       41.11     11.02 o
  -6  17   8      201.01      216.29     15.41 o
  -5  17   8      104.52      114.81     11.68 o
  -4  17   8        6.82       14.89      8.95 o
  -3  17   8        0.36       12.13      6.54 o
  -2  17   8      187.64      190.89     11.09 o
  -1  17   8      485.11      467.98     16.15 o
   0  17   8      285.59      281.22     15.78 o
   1  17   8       99.61      105.34      9.15 o
   2  17   8      138.26      144.44     10.54 o
   3  17   8        3.10        1.40      6.06 o
   4  17   8       92.01       86.84      9.78 o
   5  17   8       47.67       42.97     13.63 o
   6  17   8       55.80       63.48     11.79 o
   7  17   8       47.27       47.37     12.56 o
  -8  18   8        0.63       -4.40      9.92 o
  -7  18   8       13.10       31.21     12.02 o
  -6  18   8       73.64       60.52     11.11 o
  -5  18   8      229.43      226.75     14.59 o
  -4  18   8      218.58      202.99     13.20 o
  -3  18   8      195.76      194.65     11.90 o
  -2  18   8      142.16      134.46     17.64 o
  -1  18   8        1.12        1.08     21.64 o
   0  18   8      202.20      164.37     17.73 o
   1  18   8      144.04      122.76     16.19 o
   2  18   8      132.88      135.15     10.23 o
   3  18   8      470.51      458.48     18.45 o
   4  18   8       81.19       94.28      9.66 o
   5  18   8       38.54       57.04     10.36 o
   6  18   8        3.39       -0.19      8.99 o
   7  18   8        6.02        8.15     12.41 o
  -7  19   8      153.84      169.27     15.33 o
  -6  19   8       11.41       11.01      9.15 o
  -5  19   8        1.81        9.64      7.40 o
  -4  19   8        0.45       -0.73      6.58 o
  -3  19   8       12.64       19.05     13.14 o
  -2  19   8      159.89      176.34     18.90 o
  -1  19   8      179.84      148.53     17.81 o
   0  19   8        1.60        7.86     13.07 o
   1  19   8      270.22      264.24     20.90 o
   2  19   8       59.91       68.55     15.10 o
   3  19   8       43.52       65.70     17.78 o
   4  19   8       19.36       10.12      7.14 o
   5  19   8        5.68        4.21      7.79 o
   6  19   8       89.71       85.13     11.41 o
  -7  20   8        1.96       -3.82      8.71 o
  -6  20   8      119.76       92.96     12.04 o
  -5  20   8       23.85        4.19     13.77 o
  -4  20   8        0.32        6.03     13.47 o
  -3  20   8        4.35       13.34     12.45 o
  -2  20   8       12.10       26.67     20.30 o
  -1  20   8       87.46       70.97     15.55 o
   0  20   8      104.56      112.45     16.87 o
   1  20   8      101.22      103.51     15.98 o
   2  20   8        3.47        6.49     12.51 o
   3  20   8       69.10       64.01     15.40 o
   4  20   8       12.36        3.72      7.69 o
   5  20   8        0.16        4.94      7.66 o
   6  20   8       41.13       52.66     10.24 o
  -6  21   8      213.21      214.25     22.90 o
  -5  21   8       27.91       41.82     15.74 o
  -4  21   8       21.09       16.57     13.33 o
  -3  21   8       64.09       58.91     14.93 o
  -2  21   8      135.60      129.17     18.23 o
  -1  21   8      185.97      173.88     22.04 o
   0  21   8      128.65      163.31     18.80 o
   1  21   8       37.81       43.61     13.85 o
   2  21   8       58.43       79.44     24.09 o
   3  21   8       56.93       86.76     22.43 o
   4  21   8        3.92       11.33     12.58 o
   5  21   8      155.73      173.17     12.79 o
   6  21   8        3.15       -7.90      7.90 o
  -6  22   8        1.34        9.25     13.96 o
  -5  22   8      164.49      164.45     33.57 o
  -4  22   8        2.47      -11.99     11.99 o
  -3  22   8      376.57      396.27     26.65 o
  -2  22   8        1.65        3.52     22.94 o
  -1  22   8       26.11       31.02     13.69 o
   0  22   8       24.94       24.21     16.51 o
   1  22   8       11.71       25.74     17.65 o
   2  22   8      142.03      168.88     19.84 o
   3  22   8       69.38       91.56     18.04 o
   4  22   8      143.74      152.47     20.02 o
   5  22   8       38.12       50.77     27.37 o
  -5  23   8        4.55      -12.73     12.73 o
  -4  23   8       17.61       13.60     13.79 o
  -3  23   8       34.03       35.41     15.20 o
  -2  23   8       41.98       28.92     14.09 o
  -1  23   8       20.45       12.77     13.70 o
   0  23   8       82.00       73.50     18.13 o
   1  23   8      139.45      124.86     18.62 o
   2  23   8       12.67       18.90     16.86 o
   3  23   8        3.38      -16.15     18.01 o
   4  23   8       16.03        6.57     14.85 o
   5  23   8       57.90       89.25     27.49 o
  -5  24   8        0.05      -12.95     20.61 o
  -4  24   8        9.09       -0.70     13.27 o
  -3  24   8       15.13       23.35     13.97 o
  -2  24   8        2.67       -1.48     19.94 o
  -1  24   8        7.54       -7.48     13.08 o
   0  24   8        0.08       -9.07     12.72 o
   1  24   8        7.61       12.44     14.58 o
   2  24   8       84.00       91.38     18.01 o
   3  24   8       58.92       48.18     16.40 o
   4  24   8       98.88      121.40     29.22 o
  -4  25   8       96.37      106.15     26.30 o
  -3  25   8       88.38       80.72     24.80 o
  -2  25   8        0.07      -14.61     16.19 o
  -1  25   8        0.84       -1.11     19.03 o
   0  25   8       10.15      -16.03     16.03 o
   1  25   8        3.75      -13.59     19.27 o
   2  25   8        1.58      -17.53     19.03 o
   3  25   8        8.18       26.22     21.40 o
  -3  26   8       38.20       67.06     25.35 o
  -2  26   8       62.39       86.25     26.62 o
  -1  26   8        1.77       -1.03     20.77 o
   0  26   8        0.29      -17.69     17.69 o
   1  26   8        1.85      -17.53     17.53 o
   2  26   8       46.75       56.79     24.33 o
  -2  27   8       15.81       10.50     22.19 o
  -1  27   8       49.75       59.79     24.25 o
   0  27   8       23.50       35.78     23.93 o
   1  27   8       52.08       72.03     26.54 o
 -10   1   9      122.88      107.66     20.48 o
  -9   1   9       28.92        8.21      9.68 o
  -8   1   9       75.09       92.02     16.90 o
  -7   1   9       79.82      113.56     16.37 o
  -6   1   9       87.74       95.37      9.09 o
  -5   1   9       45.64       48.96      5.90 o
  -4   1   9       40.12       38.94      5.02 o
  -3   1   9      128.36      114.66      6.13 o
  -2   1   9      396.52      389.12     10.59 o
  -1   1   9       76.56       83.79      5.30 o
   0   1   9      225.37      226.58     11.38 o
   1   1   9       19.23       13.18      4.26 o
   2   1   9        2.34        9.75      4.09 o
   3   1   9        8.19        8.95      4.17 o
   4   1   9        1.53       12.46      4.59 o
   5   1   9      512.91      535.84     12.96 o
   6   1   9      263.32      265.70     12.45 o
   7   1   9        0.43        4.68      8.01 o
   8   1   9       40.19       46.60     14.87 o
   9   1   9        1.14        7.17     19.63 o
  -9   2   9        0.43       21.13     14.37 o
  -8   2   9       47.97       39.64     12.38 o
  -7   2   9        0.16       -1.08      7.37 o
  -6   2   9      396.31      449.13     17.37 o
  -5   2   9       33.74       46.68      6.41 o
  -4   2   9       68.35       80.44      6.28 o
  -3   2   9      626.86      626.66     12.35 o
  -2   2   9      203.01      187.06      6.95 o
  -1   2   9      491.96      469.42     12.30 o
   0   2   9      177.35      195.93      8.28 o
   1   2   9      227.19      240.87      7.25 o
   2   2   9      195.29      209.11      7.41 o
   3   2   9      204.48      216.43      7.78 o
   4   2   9      809.76      758.91     15.79 o
   5   2   9       62.80       73.59      7.55 o
   6   2   9       14.69       18.19      6.50 o
   7   2   9      130.76      122.26     12.04 o
   8   2   9       40.67       40.38     15.13 o
   9   2   9      128.19      113.39     19.88 o
  -9   3   9       47.25       67.93     17.15 o
  -8   3   9      277.35      299.46     21.46 o
  -7   3   9       24.47       16.67      8.19 o
  -6   3   9      225.66      221.77     19.30 o
  -5   3   9        3.49        5.89      5.34 o
  -4   3   9       93.81       94.71      6.54 o
  -3   3   9      211.15      196.36      7.87 o
  -2   3   9      415.57      425.88     10.68 o
  -1   3   9      325.35      333.04      9.51 o
   0   3   9     1276.21     1181.84     16.66 o
   1   3   9      238.58      201.68      7.30 o
   2   3   9       95.90       85.25      5.95 o
   3   3   9      104.50      113.21      8.18 o
   4   3   9      331.94      324.05     11.33 o
   5   3   9      783.90      780.64     18.10 o
   6   3   9       99.52       85.25      8.98 o
   7   3   9      198.49      203.29     13.50 o
   8   3   9       15.66        0.40      8.36 o
   9   3   9        7.87        4.54     13.06 o
  -9   4   9       45.47       43.33     14.05 o
  -8   4   9        4.44        9.16      8.62 o
  -7   4   9        0.84       -5.17      7.48 o
  -6   4   9        0.69        4.42      7.10 o
  -5   4   9      105.58       96.42      8.02 o
  -4   4   9       96.07       99.01      6.59 o
  -3   4   9        0.29        2.65      4.31 o
  -2   4   9      177.23      182.59      7.45 o
  -1   4   9        3.74       -3.06      3.98 o
   0   4   9       41.62       49.60      4.69 o
   1   4   9      103.27       92.50      5.69 o
   2   4   9      733.46      684.17     13.89 o
   3   4   9       53.20       68.10      6.63 o
   4   4   9      118.20      115.59      7.75 o
   5   4   9       25.49       31.91      6.97 o
   6   4   9      190.15      166.12     10.75 o
   7   4   9       14.54       18.08      7.69 o
   8   4   9        9.50        2.12      8.72 o
   9   4   9       15.71       13.66     19.35 o
  -9   5   9        9.23        8.08      9.58 o
  -8   5   9        1.63       -3.78      8.43 o
  -7   5   9       89.40      100.54     11.03 o
  -6   5   9       17.39       21.81      7.89 o
  -5   5   9       19.62       13.25      5.78 o
  -4   5   9       81.83       95.32      7.02 o
  -3   5   9      432.17      401.45     10.81 o
  -2   5   9      427.85      416.02     12.24 o
  -1   5   9      134.95      109.89      6.22 o
   0   5   9      190.69      184.05      6.84 o
   1   5   9        1.46        4.34      3.85 o
   2   5   9        1.08        8.25      4.23 o
   3   5   9      103.07      120.91      7.43 o
   4   5   9        1.43        6.94      5.06 o
   5   5   9        0.95        5.01      5.99 o
   6   5   9      105.66      128.30     10.12 o
   7   5   9       54.63       39.95      8.27 o
   8   5   9       50.61       51.78     14.51 o
  -9   6   9       63.55       75.08     11.98 o
  -8   6   9       19.59       31.06      9.58 o
  -7   6   9        0.98       -4.82      9.29 o
  -6   6   9      179.75      152.35      9.88 o
  -5   6   9      172.88      169.39     10.93 o
  -4   6   9      550.72      522.95     13.19 o
  -3   6   9       52.26       74.65      6.15 o
  -2   6   9      910.52      834.43     15.33 o
  -1   6   9      273.07      251.02      8.36 o
   0   6   9      476.36      524.00     10.79 o
   1   6   9      805.31      767.09     13.77 o
   2   6   9      133.44      151.05      7.46 o
   3   6   9      581.37      569.59     13.86 o
   4   6   9      135.05      135.22      8.71 o
   5   6   9        6.38       15.72      6.45 o
   6   6   9       53.26       70.33      8.64 o
   7   6   9       42.65       36.91      8.34 o
   8   6   9       43.25       47.46      9.28 o
  -9   7   9       17.30        7.11      9.50 o
  -8   7   9      372.64      404.14     20.85 o
  -7   7   9      153.54      151.38     12.42 o
  -6   7   9       71.02       86.87      8.53 o
  -5   7   9       27.26       19.81      6.86 o
  -4   7   9       19.47       26.57      5.88 o
  -3   7   9      865.97      813.89     16.32 o
  -2   7   9      974.66      919.84     21.22 o
  -1   7   9      177.91      203.99      7.92 o
   0   7   9     2527.86     2393.42     34.09 o
   1   7   9      120.68      125.64      6.30 o
   2   7   9      226.83      207.16      7.86 o
   3   7   9       87.22      101.24      7.36 o
   4   7   9      419.95      421.21     13.29 o
   5   7   9      293.30      287.29     12.00 o
   6   7   9       57.61       61.55      8.32 o
   7   7   9      144.51      149.63     11.31 o
   8   7   9       23.13       16.56      8.54 o
  -9   8   9       51.96       50.29     13.79 o
  -8   8   9        0.21        2.83      8.21 o
  -7   8   9        5.20       -5.11      7.82 o
  -6   8   9      198.50      209.57     10.51 o
  -5   8   9       16.67       17.03      8.30 o
  -4   8   9      541.24      505.95     13.58 o
  -3   8   9       63.89       74.13      6.09 o
  -2   8   9       67.43       68.28      5.07 o
  -1   8   9      135.47      127.03      9.86 o
   0   8   9       71.77       79.00      5.13 o
   1   8   9       97.60      113.81      5.97 o
   2   8   9      419.55      400.35     10.80 o
   3   8   9      189.75      175.86      8.55 o
   4   8   9        5.53        2.75      5.45 o
   5   8   9        8.70       -0.32      5.71 o
   6   8   9       10.85        8.04      6.77 o
   7   8   9       26.22       29.38     11.76 o
   8   8   9      122.04      138.81     12.67 o
  -9   9   9       45.74       51.51     11.33 o
  -8   9   9        0.29       -3.39     12.35 o
  -7   9   9       28.07       28.15      6.90 o
  -6   9   9        4.43       -0.40      6.14 o
  -5   9   9       27.24       19.61      5.53 o
  -4   9   9       20.71       21.39      4.97 o
  -3   9   9      174.36      159.59     12.04 o
  -2   9   9       46.14       49.24      9.04 o
  -1   9   9       76.88       93.35     10.46 o
   0   9   9       66.15       57.50      8.90 o
   1   9   9       11.50        6.98      6.99 o
   2   9   9       13.95        5.56      4.03 o
   3   9   9       96.66       88.83      6.69 o
   4   9   9       62.69       67.44      6.84 o
   5   9   9        2.85       -3.57      5.75 o
   6   9   9       59.20       54.30      8.07 o
   7   9   9        3.83       14.27      7.52 o
   8   9   9        9.09       23.62      8.69 o
  -9  10   9       33.71       12.08      9.90 o
  -8  10   9      109.69      119.24     12.24 o
  -7  10   9       22.57       18.87      6.68 o
  -6  10   9       59.49       54.16      6.83 o
  -5  10   9       23.34       23.31      4.95 o
  -4  10   9      374.74      327.93     16.66 o
  -3  10   9      147.79      165.01     12.17 o
  -2  10   9      356.00      326.83     19.92 o
  -1  10   9      191.50      174.68     11.95 o
   0  10   9      105.63      138.67     11.17 o
   1  10   9      299.76      269.76     14.12 o
   2  10   9      459.89      464.89     16.20 o
   3  10   9      226.25      213.63      8.08 o
   4  10   9      433.16      430.00     13.77 o
   5  10   9       24.06       28.93      6.43 o
   6  10   9       13.08       16.15      6.78 o
   7  10   9       86.45      104.13     10.26 o
   8  10   9       89.53       72.72      9.99 o
  -9  11   9       30.59       30.67     15.97 o
  -8  11   9      273.05      272.43     14.68 o
  -7  11   9      203.62      203.51     10.92 o
  -6  11   9       73.76       86.23      6.58 o
  -5  11   9      184.78      166.96     13.48 o
  -4  11   9       18.36       27.07      8.50 o
  -3  11   9      231.32      231.45     13.88 o
  -2  11   9      125.32      127.65     11.06 o
  -1  11   9      144.15      181.14     16.34 o
   0  11   9      849.33      829.34     26.99 o
   1  11   9      199.70      193.45     12.42 o
   2  11   9       83.60       85.04      8.88 o
   3  11   9       22.04       31.96      7.69 o
   4  11   9      433.67      479.65     25.60 o
   5  11   9      300.06      323.15     15.24 o
   6  11   9      221.93      215.58     10.92 o
   7  11   9      176.75      203.20     11.78 o
   8  11   9       16.35       11.32      8.39 o
  -8  12   9        3.30        5.04      6.10 o
  -7  12   9       27.30       28.89     11.08 o
  -6  12   9      160.00      170.19     21.47 o
  -5  12   9       48.88       53.81     10.56 o
  -4  12   9      622.57      600.45     21.90 o
  -3  12   9       91.62       97.23     10.67 o
  -2  12   9       35.94       35.65      8.28 o
  -1  12   9        7.21        0.75      6.62 o
   0  12   9        8.10        9.32      6.50 o
   1  12   9      148.50      151.06     19.05 o
   2  12   9      477.49      456.05     16.29 o
   3  12   9      278.62      291.96     14.11 o
   4  12   9       37.37       47.35      9.91 o
   5  12   9       39.29       27.26      6.85 o
   6  12   9        0.45        0.39      7.18 o
   7  12   9      184.69      189.16     13.96 o
   8  12   9      167.46      149.46     15.40 o
  -8  13   9       12.23        5.46      7.07 o
  -7  13   9        5.45       14.89      9.94 o
  -6  13   9        0.26        9.57     11.86 o
  -5  13   9       16.08       26.05      9.69 o
  -4  13   9       10.01       14.02      7.94 o
  -3  13   9       74.70       79.45     10.19 o
  -2  13   9        1.29        0.25      6.78 o
  -1  13   9        2.54        0.46      6.64 o
   0  13   9       20.58       32.48      7.54 o
   1  13   9       69.29       73.18      9.08 o
   2  13   9       77.71       73.20      9.42 o
   3  13   9       52.32       38.05      7.83 o
   4  13   9        9.28        4.86     11.63 o
   5  13   9       82.09      108.91     12.51 o
   6  13   9       23.16       14.85      5.78 o
   7  13   9       50.23       61.16      8.15 o
  -8  14   9       84.95       90.43     14.26 o
  -7  14   9       44.85       55.22     12.24 o
  -6  14   9        0.58        4.58      8.07 o
  -5  14   9       32.72       40.81     10.36 o
  -4  14   9       15.57        9.99      7.60 o
  -3  14   9       95.43      108.79     15.26 o
  -2  14   9       16.48        9.65      7.12 o
  -1  14   9       30.29       24.20      7.39 o
   0  14   9       16.99       16.83      7.18 o
   1  14   9       11.55       12.36      7.11 o
   2  14   9       50.21       49.88     11.70 o
   3  14   9       88.08       81.76      9.27 o
   4  14   9      149.95      124.24     11.05 o
   5  14   9       12.19       19.42      9.02 o
   6  14   9        0.13        0.65      9.41 o
   7  14   9        3.56        9.07      7.51 o
  -8  15   9       31.14       26.69     11.95 o
  -7  15   9      130.68      147.43     15.37 o
  -6  15   9       93.18       95.02     12.55 o
  -5  15   9      140.15      150.17     13.63 o
  -4  15   9        1.86        7.92     12.90 o
  -3  15   9       33.98       35.88      8.33 o
  -2  15   9      108.21      102.63     12.59 o
  -1  15   9       94.07       83.04      8.97 o
   0  15   9      202.71      196.22     12.11 o
   1  15   9      448.85      431.89     31.17 o
   2  15   9        0.07        2.74      6.69 o
   3  15   9        0.65       -1.95      6.86 o
   4  15   9      163.35      167.98     12.37 o
   5  15   9      103.47      126.17     13.08 o
   6  15   9      118.49      113.38     13.90 o
   7  15   9       78.98      124.11     22.05 o
  -7  16   9        4.69        7.54     14.70 o
  -6  16   9       33.27       42.36     10.56 o
  -5  16   9       86.07       85.00     13.21 o
  -4  16   9      228.51      230.11     16.59 o
  -3  16   9      188.12      203.82     12.96 o
  -2  16   9        2.15        7.89      6.35 o
  -1  16   9        2.34        1.87      8.88 o
   0  16   9       16.66       21.12     10.06 o
   1  16   9      228.33      255.20     14.66 o
   2  16   9      535.33      520.82     19.38 o
   3  16   9       74.52       79.24     10.40 o
   4  16   9       59.39       69.24     11.75 o
   5  16   9        1.47       -7.93      7.93 o
   6  16   9       13.97       13.38     10.17 o
  -7  17   9       13.68       13.48      9.97 o
  -6  17   9        1.31       -4.05      8.49 o
  -5  17   9       15.42       28.45      9.35 o
  -4  17   9        1.55       -4.24      7.06 o
  -3  17   9       60.80       54.57      9.03 o
  -2  17   9       24.36       29.17     12.96 o
  -1  17   9       14.60       16.29     13.06 o
   0  17   9      341.77      343.70     23.71 o
   1  17   9       11.35       31.12      5.91 o
   2  17   9        1.05       16.01      7.44 o
   3  17   9       40.32       39.35      8.52 o
   4  17   9        3.47       -1.19      6.87 o
   5  17   9      101.20       96.46     16.61 o
   6  17   9        1.31       -9.27      9.27 o
  -7  18   9        7.18        7.80      9.81 o
  -6  18   9       48.73       69.16     16.84 o
  -5  18   9        4.39       -4.84      8.12 o
  -4  18   9       13.92       12.15      7.70 o
  -3  18   9       19.22        3.24     14.18 o
  -2  18   9        4.55       -8.03     11.74 o
  -1  18   9        3.47       -9.64     12.26 o
   0  18   9        1.46       -2.16     11.90 o
   1  18   9       33.77       42.91     19.00 o
   2  18   9       73.02       99.94     17.28 o
   3  18   9        0.19       -5.69      6.81 o
   4  18   9        0.18       14.80      7.57 o
   5  18   9        7.14       -7.26      7.26 o
   6  18   9       10.71        2.79      8.77 o
  -6  19   9       14.55       18.16      9.31 o
  -5  19   9       22.23       33.75     15.28 o
  -4  19   9        4.34       33.37     14.59 o
  -3  19   9      233.62      232.06     21.95 o
  -2  19   9      114.93      104.40     17.70 o
  -1  19   9      168.42      170.87     25.08 o
   0  19   9       45.82       49.56     19.35 o
   1  19   9      479.24      491.41     29.07 o
   2  19   9      104.11       85.54     16.78 o
   3  19   9        0.30        0.82     13.46 o
   4  19   9       18.10       25.36     16.05 o
   5  19   9       42.53       42.29      9.99 o
  -6  20   9       35.76       14.31     24.76 o
  -5  20   9        0.63        7.70     14.07 o
  -4  20   9      329.51      382.44     45.14 o
  -3  20   9        0.84       16.16     13.42 o
  -2  20   9       10.01        8.62     13.49 o
  -1  20   9        0.00      -16.76     18.56 o
   0  20   9        0.56      -12.02     12.02 o
   1  20   9      314.34      274.90     23.52 o
   2  20   9      154.71      131.93     18.93 o
   3  20   9       38.57       38.63     15.31 o
   4  20   9       82.56      113.00     18.98 o
   5  20   9        0.31        5.21      8.12 o
  -5  21   9       21.14       23.35     15.86 o
  -4  21   9        8.14       12.07     17.14 o
  -3  21   9       58.97       65.11     16.81 o
  -2  21   9        0.42      -10.61     14.65 o
  -1  21   9      150.04      187.47     21.08 o
   0  21   9       75.32       72.67     16.92 o
   1  21   9       10.68        7.61     13.60 o
   2  21   9       24.15       35.73     29.14 o
   3  21   9        1.03        7.53     21.21 o
   4  21   9       19.71        8.15     14.41 o
  -5  22   9        0.04       10.60     14.99 o
  -4  22   9        0.19        1.90     14.19 o
  -3  22   9       15.69       23.38     14.21 o
  -2  22   9        4.48        5.69     13.57 o
  -1  22   9        6.16        9.02     14.54 o
   0  22   9        4.51        0.25     13.85 o
   1  22   9        1.06        9.72     14.73 o
   2  22   9       51.31       59.32     16.99 o
   3  22   9        2.77       -6.93     19.03 o
   4  22   9        0.89       -0.93     14.55 o
  -4  23   9        9.87       32.83     15.05 o
  -3  23   9       13.63       18.17     15.08 o
  -2  23   9        0.43      -13.19     13.19 o
  -1  23   9       62.46       82.32     33.92 o
   0  23   9        5.78       -5.92     13.61 o
   1  23   9       31.73       24.21     30.80 o
   2  23   9        1.53       -8.28     13.26 o
   3  23   9       47.68       46.82     16.72 o
  -3  24   9        8.29      -11.93     25.67 o
  -2  24   9        3.33       17.90     15.25 o
  -1  24   9       48.70       66.67     17.84 o
   0  24   9        7.35       32.67     16.14 o
   1  24   9      147.63      158.27     25.55 o
   2  24   9        2.09       -5.47     14.76 o
  -2  25   9       73.48       63.97     18.56 o
  -1  25   9       27.58       42.88     17.13 o
   0  25   9       29.30       23.46     22.98 o
   1  25   9        8.25       -7.98     21.80 o
  -9   0  10       73.35      158.44     32.15 o
  -8   0  10       16.55       55.29     22.43 o
  -7   0  10      142.58      138.62     27.01 o
  -6   0  10       15.32       22.06     12.04 o
  -5   0  10      100.43      116.00     12.56 o
  -4   0  10      746.56      706.74     23.61 o
  -3   0  10        1.12       -2.55      6.74 o
  -2   0  10      114.13       86.33      9.96 o
  -1   0  10      312.94      286.03     12.40 o
   0   0  10       82.28       92.92      8.52 o
   1   0  10       43.86       49.27      6.60 o
   2   0  10       37.52       55.88      7.96 o
   3   0  10     1163.54     1049.89     29.70 o
   4   0  10      115.34      109.38     11.59 o
   5   0  10       57.72       45.17     10.62 o
   6   0  10        4.43       -7.53     11.45 o
   7   0  10      147.97      168.54     19.65 o
   8   0  10      204.16      213.89     33.01 o
  -9   1  10       80.32       72.02     19.79 o
  -8   1  10       32.75       44.12     15.05 o
  -7   1  10       50.17       50.73     12.22 o
  -6   1  10       41.78       32.01      7.69 o
  -5   1  10        4.28       -1.96      5.03 o
  -4   1  10        9.48       10.80      6.02 o
  -3   1  10       66.42       80.97      6.45 o
  -2   1  10        3.40        0.19      4.46 o
  -1   1  10      235.40      249.00      8.83 o
   0   1  10       71.64       70.74      5.92 o
   1   1  10       18.22       19.97      4.39 o
   2   1  10        1.14        2.17      4.64 o
   3   1  10      147.40      146.74      7.97 o
   4   1  10      151.86      162.07      9.35 o
   5   1  10      331.80      307.46     13.53 o
   6   1  10       63.85       81.15     17.89 o
   7   1  10       99.80       61.50     12.66 o
   8   1  10        0.81        4.44     14.41 o
  -9   2  10        0.43       -0.92     15.41 o
  -8   2  10        1.20        3.53     19.31 o
  -7   2  10        3.87       -9.72      9.72 o
  -6   2  10       15.02       16.14      7.75 o
  -5   2  10        0.50        3.72      5.08 o
  -4   2  10       11.36        8.20      5.01 o
  -3   2  10       45.58       35.72      5.53 o
  -2   2  10        1.34        3.44      4.56 o
  -1   2  10       64.08       55.87      5.81 o
   0   2  10       11.54        8.12      4.68 o
   1   2  10       42.96       34.00      4.85 o
   2   2  10       30.16       31.61      5.37 o
   3   2  10        4.32       10.53      4.95 o
   4   2  10        4.51        0.53      5.50 o
   5   2  10        5.71        7.30      6.32 o
   6   2  10        4.52       -1.63      7.68 o
   7   2  10        1.01        4.00     10.54 o
   8   2  10        3.49       -2.74     11.55 o
  -9   3  10       70.07       49.66     26.06 o
  -8   3  10       39.83       21.99     11.89 o
  -7   3  10        0.30        3.10     16.87 o
  -6   3  10       96.95       93.93      9.14 o
  -5   3  10        2.26       -2.21      5.22 o
  -4   3  10        0.13       -2.94      4.64 o
  -3   3  10      167.44      168.69      7.93 o
  -2   3  10       75.48       72.47      6.14 o
  -1   3  10      332.45      296.02      9.57 o
   0   3  10       58.61       58.26      5.68 o
   1   3  10       62.43       47.95      4.84 o
   2   3  10       49.23       58.05      5.64 o
   3   3  10       17.64       10.47      5.06 o
   4   3  10       11.36        5.62      5.60 o
   5   3  10      241.40      283.83     11.98 o
   6   3  10        7.46        7.90      7.20 o
   7   3  10      131.58      147.61     20.26 o
   8   3  10        6.92        3.69     10.61 o
  -9   4  10       81.32       83.40     15.39 o
  -8   4  10        1.03       -5.42     11.00 o
  -7   4  10       22.06       28.09      8.26 o
  -6   4  10       78.89       83.63      8.87 o
  -5   4  10       74.46       81.27      7.54 o
  -4   4  10      416.40      409.80     12.53 o
  -3   4  10      187.20      195.26      8.46 o
  -2   4  10        6.65        3.69      4.55 o
  -1   4  10       38.24       31.00      5.23 o
   0   4  10      338.87      331.87     10.02 o
   1   4  10      121.66      119.12      6.18 o
   2   4  10      623.59      626.04     13.23 o
   3   4  10      279.13      272.45     10.56 o
   4   4  10      139.03      146.59     11.82 o
   5   4  10        0.51        1.21      6.57 o
   6   4  10        2.42        6.81      8.22 o
   7   4  10      131.14      164.03     19.31 o
   8   4  10       73.97       77.51     14.25 o
  -9   5  10       14.60       19.19     12.81 o
  -8   5  10       49.38       37.87     12.86 o
  -7   5  10      107.52       99.58      9.72 o
  -6   5  10       39.18       57.90      8.29 o
  -5   5  10        1.99        4.15      5.39 o
  -4   5  10        0.34        3.67      5.10 o
  -3   5  10      377.25      355.56     11.41 o
  -2   5  10      375.66      365.90     11.26 o
  -1   5  10      605.63      576.50     12.92 o
   0   5  10       45.59       48.02      5.59 o
   1   5  10       73.21       67.07      5.54 o
   2   5  10       28.73       30.67      5.68 o
   3   5  10      603.68      569.59     14.69 o
   4   5  10      137.78      150.96      9.78 o
   5   5  10      142.40      137.27      9.92 o
   6   5  10      150.35      150.26     11.01 o
   7   5  10        9.44       28.15      8.45 o
   8   5  10        0.03      -15.09     15.09 o
  -8   6  10       13.51        3.67      9.23 o
  -7   6  10        0.04        0.93      6.96 o
  -6   6  10       11.55       14.68      6.56 o
  -5   6  10       45.22       44.11      7.22 o
  -4   6  10      159.94      164.49      9.98 o
  -3   6  10       30.70       32.57      5.68 o
  -2   6  10        0.31        0.14      5.43 o
  -1   6  10       19.68       26.65      5.35 o
   0   6  10      221.46      263.01      9.49 o
   1   6  10       38.84       36.95      5.20 o
   2   6  10      181.32      196.17      8.40 o
   3   6  10       13.24       29.99      6.53 o
   4   6  10       75.79       68.17      7.79 o
   5   6  10       26.38       31.91     10.82 o
   6   6  10        4.61       -2.38      7.32 o
   7   6  10        0.99       -2.81      7.49 o
  -8   7  10        0.41       -6.76      6.76 o
  -7   7  10        0.55       10.58      7.00 o
  -6   7  10        0.08       -5.68      6.20 o
  -5   7  10       73.87       83.82      8.10 o
  -4   7  10        4.83        7.57      6.81 o
  -3   7  10        4.49        2.78      5.09 o
  -2   7  10       12.80       15.29      4.77 o
  -1   7  10       35.06       28.05      5.03 o
   0   7  10       89.61      102.51      8.14 o
   1   7  10       36.27       36.41      5.04 o
   2   7  10       65.25       79.73      7.91 o
   3   7  10        5.48        5.18      5.60 o
   4   7  10        9.43        6.11      6.17 o
   5   7  10       74.68       78.85      8.49 o
   6   7  10       10.17       25.08      7.70 o
   7   7  10       17.48       27.09      8.54 o
  -8   8  10        0.02       -6.87      6.87 o
  -7   8  10        0.07       -6.16      6.16 o
  -6   8  10       24.23       24.38      6.68 o
  -5   8  10       99.07       76.89      8.67 o
  -4   8  10      189.18      201.57      9.26 o
  -3   8  10      321.45      323.36     13.05 o
  -2   8  10        4.43       10.33      4.72 o
  -1   8  10       18.51       27.22      6.06 o
   0   8  10      267.81      266.60      9.01 o
   1   8  10      456.74      447.36     11.08 o
   2   8  10      598.24      598.71     13.92 o
   3   8  10      148.76      164.73      8.40 o
   4   8  10       24.05       29.21      6.63 o
   5   8  10       39.90       29.79      7.19 o
   6   8  10       14.93       10.70      7.23 o
   7   8  10      104.68      107.07     10.58 o
  -8   9  10       75.79       78.74     13.49 o
  -7   9  10       93.13       99.25      8.89 o
  -6   9  10       47.51       53.23      7.26 o
  -5   9  10       56.58       56.72      6.44 o
  -4   9  10       20.63       30.37      6.47 o
  -3   9  10      137.61      110.51     11.84 o
  -2   9  10      754.77      774.90     25.02 o
  -1   9  10      375.49      366.43     17.21 o
   0   9  10      215.63      218.63     13.86 o
   1   9  10       72.14       58.63      8.17 o
   2   9  10        9.44       14.00      5.55 o
   3   9  10      312.65      334.57     12.32 o
   4   9  10      221.64      230.30     10.46 o
   5   9  10       63.37       73.13     11.66 o
   6   9  10      303.70      322.09     13.80 o
   7   9  10        0.35       -4.81      7.43 o
  -8  10  10       12.55        7.03      7.28 o
  -7  10  10       92.95      101.27      8.52 o
  -6  10  10        0.28        0.40      5.24 o
  -5  10  10      277.41      270.59     17.01 o
  -4  10  10      220.03      245.66     15.79 o
  -3  10  10        4.98       -8.35      8.99 o
  -2  10  10       56.65       76.39     10.35 o
  -1  10  10        1.05        4.97      9.21 o
   0  10  10      266.63      243.79     14.45 o
   1  10  10      200.64      212.60     11.30 o
   2  10  10       60.64       71.11      9.51 o
   3  10  10      161.44      169.37     14.99 o
   4  10  10        5.53       13.34      5.49 o
   5  10  10       31.95       24.16      6.57 o
   6  10  10        2.56        6.40      6.97 o
   7  10  10       64.16       66.12      9.19 o
  -8  11  10       13.09       -2.85      6.02 o
  -7  11  10        2.67       -5.13      6.89 o
  -6  11  10       16.19        9.51     15.91 o
  -5  11  10       86.01      102.69     12.70 o
  -4  11  10        3.43        7.05      8.50 o
  -3  11  10       13.53        5.00      8.19 o
  -2  11  10        0.09       -1.65      7.47 o
  -1  11  10        0.01        6.31      7.70 o
   0  11  10        0.15       -1.23      7.32 o
   1  11  10        1.01        7.36      6.15 o
   2  11  10       36.68       21.79      8.77 o
   3  11  10        9.36        1.74      6.98 o
   4  11  10        0.51       16.15      8.94 o
   5  11  10       13.25       14.63      5.72 o
   6  11  10        0.02        0.13      6.48 o
   7  11  10        0.84       -3.23      7.27 o
  -7  12  10        0.03       -8.71     10.03 o
  -6  12  10        7.53       17.51     10.70 o
  -5  12  10       46.22       51.66     15.54 o
  -4  12  10       83.67       96.46     16.05 o
  -3  12  10       73.41       60.04     10.12 o
  -2  12  10       21.19       19.20      8.08 o
  -1  12  10       14.32       11.48      8.07 o
   0  12  10        0.86        8.79      7.52 o
   1  12  10       85.26       81.79      8.26 o
   2  12  10       92.87      104.23     11.46 o
   3  12  10       67.60       45.27      9.21 o
   4  12  10        1.78        1.51      9.22 o
   5  12  10       23.83       24.79      9.97 o
   6  12  10        2.20       11.26      7.47 o
  -7  13  10      163.24      168.73     20.58 o
  -6  13  10       10.19       -4.60     13.19 o
  -5  13  10       36.68       25.02     10.02 o
  -4  13  10        0.06       -4.98      7.91 o
  -3  13  10       62.01       88.98     11.33 o
  -2  13  10      376.10      366.87     17.37 o
  -1  13  10       37.56       45.68      9.06 o
   0  13  10      251.32      287.78     15.47 o
   1  13  10       55.07       51.19      9.35 o
   2  13  10       22.22       17.06      8.59 o
   3  13  10       70.65       84.05     10.00 o
   4  13  10      123.39      111.04     11.96 o
   5  13  10       69.55       46.10     12.82 o
   6  13  10      285.68      331.10     33.90 o
  -7  14  10       80.53       77.00     13.72 o
  -6  14  10        9.47       11.56     12.88 o
  -5  14  10      190.50      201.62     15.68 o
  -4  14  10      184.38      177.85     14.14 o
  -3  14  10        1.19        1.90      8.45 o
  -2  14  10       80.85       92.26     23.86 o
  -1  14  10        1.66       -4.83      7.42 o
   0  14  10      116.66      124.87     11.60 o
   1  14  10      283.31      267.68     12.16 o
   2  14  10       28.56       25.53      8.61 o
   3  14  10      152.03      138.84     11.65 o
   4  14  10        1.08       -8.41      8.41 o
   5  14  10        1.12       -1.47      8.15 o
   6  14  10       33.65       28.55     18.81 o
  -7  15  10        2.62       18.47     10.98 o
  -6  15  10       18.77       16.95     10.27 o
  -5  15  10        3.63       -0.59     10.41 o
  -4  15  10       59.44       57.10     10.62 o
  -3  15  10       11.42       17.53      8.15 o
  -2  15  10        0.52       -0.37      7.51 o
  -1  15  10       30.40       44.71      9.07 o
   0  15  10       67.77       95.02     10.76 o
   1  15  10       15.22       12.14      8.28 o
   2  15  10        0.49        2.98      7.55 o
   3  15  10       10.16       10.49      8.46 o
   4  15  10       97.68      122.07     13.22 o
   5  15  10       13.38       21.80     10.41 o
   6  15  10       63.53       70.77     13.16 o
  -6  16  10        0.43       -5.53      9.53 o
  -5  16  10       52.31       63.67     11.49 o
  -4  16  10       13.87       19.03     10.13 o
  -3  16  10       15.05       13.37      7.92 o
  -2  16  10        3.63        7.00      7.82 o
  -1  16  10       46.92       58.65      9.36 o
   0  16  10       42.57       51.72      9.02 o
   1  16  10       31.29       24.65     14.78 o
   2  16  10        0.30       -6.45      7.17 o
   3  16  10        1.83       21.40      8.96 o
   4  16  10        0.72       10.72      8.42 o
   5  16  10        0.05      -10.59     10.59 o
  -6  17  10        0.23        7.69      9.89 o
  -5  17  10       81.69       97.41     12.36 o
  -4  17  10      110.58      124.66     12.72 o
  -3  17  10       60.83       48.32     23.69 o
  -2  17  10      121.60      118.30     29.07 o
  -1  17  10       72.56       77.40     19.39 o
   0  17  10      334.36      361.62     51.85 o
   1  17  10       11.10       14.66     14.16 o
   2  17  10        0.02        0.05      7.13 o
   3  17  10        0.23        9.44      9.06 o
   4  17  10      152.40      157.83     12.54 o
   5  17  10        0.74      -11.45     12.40 o
  -6  18  10       17.38       19.59     11.39 o
  -5  18  10       70.24       95.90     19.24 o
  -4  18  10       77.47       89.93     18.56 o
  -3  18  10       10.88        1.68     14.93 o
  -2  18  10       19.51       16.61     14.52 o
  -1  18  10        2.29      -11.75     13.17 o
   0  18  10      210.02      226.44     22.34 o
   1  18  10      143.45      166.62     54.02 o
   2  18  10       40.51       48.92     15.46 o
   3  18  10      110.58       96.29     18.59 o
   4  18  10       13.45       21.95      9.97 o
   5  18  10        0.30       16.51     21.72 o
  -5  19  10        4.36       -4.02     15.25 o
  -4  19  10      141.24      125.46     20.45 o
  -3  19  10       92.53      122.73     19.61 o
  -2  19  10      172.49      207.65     23.73 o
  -1  19  10       10.22       10.23     15.30 o
   0  19  10       75.35      101.29     18.80 o
   1  19  10        0.28       14.05     15.01 o
   2  19  10        5.55       10.54     14.51 o
   3  19  10        0.17        5.02     14.12 o
   4  19  10       34.93       34.28     31.63 o
  -4  20  10        0.94       15.52     23.77 o
  -3  20  10        0.65      -14.13     14.13 o
  -2  20  10        7.87       15.97     13.57 o
  -1  20  10        0.03       24.25     14.42 o
   0  20  10        0.08       19.41     14.38 o
   1  20  10       13.10       -2.20     13.69 o
   2  20  10        1.17        2.50     14.98 o
   3  20  10        0.23        2.45     13.78 o
  -4  21  10      102.00      142.79     21.80 o
  -3  21  10        1.14       -3.68     14.20 o
  -2  21  10       41.52       49.62     17.08 o
  -1  21  10       65.80       87.11     20.50 o
   0  21  10      128.38      134.95     20.56 o
   1  21  10        0.84      -14.02     14.02 o
   2  21  10       25.81        6.65     15.44 o
   3  21  10        0.11       -2.87     15.05 o
  -3  22  10       25.12       -6.19     14.35 o
  -2  22  10        5.11       14.06     15.01 o
  -1  22  10       12.95       19.41     15.67 o
   0  22  10       67.52       62.13     18.87 o
   1  22  10        8.61       18.53     16.59 o
   2  22  10      193.36      191.05     29.14 o
  -1  23  10       24.88        7.42     16.03 o
   0  23  10       48.53       21.99     16.64 o
  -8   1  11       40.41       23.81     11.72 o
  -7   1  11       25.78       29.14      8.17 o
  -6   1  11       61.61       64.71      9.11 o
  -5   1  11        0.00       -5.50      5.99 o
  -4   1  11        7.50       10.13      5.89 o
  -3   1  11        3.45        6.84      5.72 o
  -2   1  11      325.02      335.39     11.88 o
  -1   1  11      125.28      114.51      8.02 o
   0   1  11       12.83       16.19      5.70 o
   1   1  11       45.75       43.97      6.22 o
   2   1  11       10.09       29.06      6.81 o
   3   1  11       17.21       22.86      6.51 o
   4   1  11       74.91       72.91      8.89 o
   5   1  11       99.36      101.97     10.13 o
   6   1  11       61.01       55.70     10.19 o
   7   1  11        0.37       16.90     10.96 o
  -8   2  11       13.26       14.31     10.71 o
  -7   2  11        2.74        5.88      7.34 o
  -6   2  11      279.48      311.53     17.69 o
  -5   2  11       91.34       89.10     13.65 o
  -4   2  11      182.27      194.98     11.52 o
  -3   2  11       65.48       48.20      6.81 o
  -2   2  11      358.34      321.91     11.49 o
  -1   2  11      281.17      306.55     12.57 o
   0   2  11      116.84      129.05      8.32 o
   1   2  11      104.14      114.86      7.54 o
   2   2  11      455.46      435.59     11.78 o
   3   2  11      129.81      127.97      8.90 o
   4   2  11       75.24       59.31      8.48 o
   5   2  11        1.69        2.86      7.06 o
   6   2  11       74.86       75.82     11.37 o
   7   2  11      138.20      161.09     16.62 o
  -8   3  11       66.17       68.97     11.68 o
  -7   3  11       10.00       13.10      8.93 o
  -6   3  11       38.78       34.63      7.95 o
  -5   3  11       14.78       23.20      6.84 o
  -4   3  11       64.44       67.37      8.09 o
  -3   3  11      127.98      125.69      8.60 o
  -2   3  11       77.15      107.09      7.97 o
  -1   3  11      413.44      416.16     12.01 o
   0   3  11        4.24        0.11      4.99 o
   1   3  11        0.13       -0.58      4.71 o
   2   3  11       68.59       69.23      7.49 o
   3   3  11       85.47      107.98      9.26 o
   4   3  11      333.71      333.18     13.86 o
   5   3  11      103.78      108.76     13.44 o
   6   3  11       26.27        7.86      8.84 o
   7   3  11        6.49       -5.91     10.08 o
  -8   4  11       10.15       -1.29      8.57 o
  -7   4  11       70.25       69.08     10.74 o
  -6   4  11        0.09        1.86      7.60 o
  -5   4  11        9.25        7.37      6.60 o
  -4   4  11        2.32        6.49      6.20 o
  -3   4  11        0.03       -2.05      5.47 o
  -2   4  11       63.52       54.68      6.63 o
  -1   4  11        1.22        1.73      5.13 o
   0   4  11        8.81        8.55      5.66 o
   1   4  11       92.82       92.89      6.91 o
   2   4  11       10.44       15.35      5.50 o
   3   4  11        2.55        6.20      6.04 o
   4   4  11        3.06       19.57      7.77 o
   5   4  11        1.29       -7.34      7.34 o
   6   4  11        0.49       -6.06      8.30 o
   7   4  11        0.11        9.79     15.72 o
  -8   5  11       41.14       68.29     14.49 o
  -7   5  11        5.09       17.25      8.98 o
  -6   5  11       33.80       40.29     10.60 o
  -5   5  11       13.03       11.04      6.76 o
  -4   5  11        6.22       12.69      5.89 o
  -3   5  11        5.19        9.94      5.65 o
  -2   5  11      279.73      262.72     10.91 o
  -1   5  11       81.26      101.23      7.47 o
   0   5  11      106.02       83.57      7.51 o
   1   5  11       14.51       11.47      5.15 o
   2   5  11        0.07       -2.01      4.93 o
   3   5  11        4.00        6.15      6.15 o
   4   5  11       46.59       64.95      8.47 o
   5   5  11       40.32       38.71      9.17 o
   6   5  11       32.79       26.66      9.45 o
  -7   6  11       20.90       30.70      8.89 o
  -6   6  11       25.93       25.83      8.27 o
  -5   6  11       95.09       90.39      8.68 o
  -4   6  11      161.37      166.23      9.88 o
  -3   6  11       54.89       62.10      6.81 o
  -2   6  11       36.09       33.76      6.03 o
  -1   6  11      194.54      204.45      9.48 o
   0   6  11      306.01      298.66     10.65 o
   1   6  11      306.09      312.38     10.27 o
   2   6  11      208.19      226.28     10.02 o
   3   6  11      229.76      211.02     10.16 o
   4   6  11        7.94        1.65      6.68 o
   5   6  11       11.79        9.18      7.23 o
   6   6  11      107.83      111.56     11.63 o
  -7   7  11       19.43        7.36      7.96 o
  -6   7  11       10.48        3.26      6.65 o
  -5   7  11        0.06        1.35      6.15 o
  -4   7  11       49.29       41.06      6.72 o
  -3   7  11      204.52      223.10     10.21 o
  -2   7  11       80.09       72.30      6.90 o
  -1   7  11      442.93      444.58     13.04 o
   0   7  11        2.19       14.52      5.57 o
   1   7  11        6.32        4.40      5.02 o
   2   7  11       19.70       23.78      5.95 o
   3   7  11      139.13      139.08      8.76 o
   4   7  11      243.75      250.34     17.32 o
   5   7  11       70.55       67.86      8.76 o
   6   7  11       20.85       30.46      8.49 o
  -7   8  11       60.04       57.29      8.49 o
  -6   8  11       21.39       22.50      6.78 o
  -5   8  11       41.19       41.26      6.82 o
  -4   8  11        3.37        0.91      5.36 o
  -3   8  11        9.72        4.61      6.35 o
  -2   8  11       43.11       33.07      6.50 o
  -1   8  11       40.28       57.71     10.67 o
   0   8  11        0.33        2.43      5.84 o
   1   8  11      210.09      183.15      9.76 o
   2   8  11      130.66      149.13     10.99 o
   3   8  11        8.45        7.98      5.71 o
   4   8  11        1.83       -2.03      6.17 o
   5   8  11        8.13        3.94      6.97 o
   6   8  11        3.97        6.31      7.52 o
  -7   9  11        1.86        4.14      6.53 o
  -6   9  11        0.80        8.25      5.77 o
  -5   9  11        6.05        4.52      6.59 o
  -4   9  11        8.82        8.20     11.63 o
  -3   9  11        4.70       11.36     10.73 o
  -2   9  11       71.73       78.48     11.31 o
  -1   9  11        2.38        0.86      8.15 o
   0   9  11       14.31       11.33      8.63 o
   1   9  11        3.77       -7.58      7.58 o
   2   9  11        5.82       11.91      8.94 o
   3   9  11       12.57        8.13      5.08 o
   4   9  11       90.88       99.71      7.76 o
   5   9  11       15.94       12.18      6.90 o
   6   9  11        6.81        2.59      9.50 o
  -7  10  11       63.51       70.59     11.74 o
  -6  10  11        4.59        7.37     10.10 o
  -5  10  11       35.11       41.80     11.09 o
  -4  10  11       36.35       34.47     10.25 o
  -3  10  11       76.54       78.66     11.53 o
  -2  10  11        1.14       -4.27     10.46 o
  -1  10  11       20.24       28.36     12.19 o
   0  10  11       47.04       62.19     14.74 o
   1  10  11       38.75       47.53      8.78 o
   2  10  11       65.70       74.63     12.40 o
   3  10  11       97.45       91.88     11.30 o
   4  10  11        4.51        2.85      8.70 o
   5  10  11        7.59        5.03      5.93 o
   6  10  11       89.17      105.74      9.29 o
  -7  11  11        0.36        3.39     26.58 o
  -6  11  11       27.21       41.66     12.10 o
  -5  11  11       49.51       70.90     12.57 o
  -4  11  11        6.40       -2.89      8.40 o
  -3  11  11      133.82      138.80     14.86 o
  -2  11  11       18.43       22.97      9.17 o
  -1  11  11      214.87      241.34     15.36 o
   0  11  11       79.13       75.06     11.53 o
   1  11  11        7.97        1.98      8.22 o
   2  11  11       48.20       42.03     10.08 o
   3  11  11      176.17      189.90     13.50 o
   4  11  11       34.24       21.51      9.26 o
   5  11  11      164.26      188.49     24.47 o
  -6  12  11       25.02       20.07     11.19 o
  -5  12  11      145.66      163.29     15.10 o
  -4  12  11       23.13       14.44      9.55 o
  -3  12  11       25.68       20.99      9.34 o
  -2  12  11        0.42       -7.03      7.87 o
  -1  12  11        2.05       -2.13      8.57 o
   0  12  11        5.69        8.33     11.74 o
   1  12  11      136.19      151.31     13.43 o
   2  12  11      130.75      117.91     12.80 o
   3  12  11        5.81       29.97      8.97 o
   4  12  11        1.82        1.18     10.47 o
   5  12  11        0.06       -4.00      8.63 o
  -6  13  11      109.07      133.56     15.45 o
  -5  13  11       14.13       -0.19      9.69 o
  -4  13  11        0.28       -2.43      8.01 o
  -3  13  11        7.95        0.19      8.78 o
  -2  13  11       19.31       13.66      8.34 o
  -1  13  11       99.59      124.28     18.66 o
   0  13  11        0.99        1.76      8.59 o
   1  13  11        0.01       -7.51      7.51 o
   2  13  11        7.11        7.57     16.33 o
   3  13  11      101.99       84.65     13.30 o
   4  13  11       35.80       24.56      9.58 o
   5  13  11       19.06       26.68     10.17 o
  -6  14  11        7.29       -4.30     10.25 o
  -5  14  11        4.54       12.04     10.56 o
  -4  14  11       30.65       40.78     10.56 o
  -3  14  11        9.04        3.58     14.55 o
  -2  14  11        1.86        3.31      8.23 o
  -1  14  11        2.60        3.24      8.45 o
   0  14  11        4.67       10.26      9.85 o
   1  14  11        6.28        1.90      8.26 o
   2  14  11        8.41       10.15      6.88 o
   3  14  11       30.42       39.00     10.47 o
   4  14  11        0.05       -4.01      8.26 o
   5  14  11        0.84       12.23     10.37 o
  -5  15  11       43.40       58.55     12.45 o
  -4  15  11       51.97       40.91     11.36 o
  -3  15  11       27.38       11.44     11.41 o
  -2  15  11       55.61       76.03     16.71 o
  -1  15  11      105.79      145.45     12.92 o
   0  15  11       71.02       52.75     10.25 o
   1  15  11        3.47       11.61     10.30 o
   2  15  11       51.27       35.59      9.68 o
   3  15  11      219.10      227.70     16.39 o
   4  15  11        0.72        4.11      8.79 o
  -5  16  11      166.12      155.95     15.23 o
  -4  16  11        9.13       -7.10      8.88 o
  -3  16  11       22.19       13.25     26.46 o
  -2  16  11        7.61      -13.06     13.06 o
  -1  16  11       71.91       74.10     17.43 o
   0  16  11        3.97       21.95     20.65 o
   1  16  11      221.09      253.33     23.87 o
   2  16  11       53.58       51.83      8.16 o
   3  16  11       10.31       21.37     23.95 o
   4  16  11       12.31       18.05      9.93 o
  -4  17  11        0.68       -3.67     14.38 o
  -3  17  11       36.55       51.29     21.01 o
  -2  17  11        1.83      -12.53     12.53 o
  -1  17  11       71.72       92.67     18.27 o
   0  17  11        7.30       35.02     16.09 o
   1  17  11        6.54       12.12     15.48 o
   2  17  11       21.77       27.19     18.13 o
   3  17  11       51.51       58.59     24.80 o
  -4  18  11        8.15       -3.01     15.33 o
  -3  18  11        0.91       -5.53     14.02 o
  -2  18  11        1.54      -13.96     13.96 o
  -1  18  11        0.80       -6.98     22.79 o
   0  18  11        1.10        4.22     15.18 o
   1  18  11        5.89       21.87     16.73 o
   2  18  11       10.68       15.38     21.96 o
   3  18  11        0.13       -6.95     15.86 o
  -3  19  11       33.82       50.30     17.61 o
  -2  19  11       96.99       99.76     19.82 o
  -1  19  11       59.32       81.49     18.89 o
   0  19  11       60.10       44.69     17.47 o
   1  19  11        1.26       -8.95     13.73 o
   2  19  11        0.10       -9.56     14.15 o
  -2  20  11        7.82      -12.24     21.64 o
  -1  20  11       20.87        2.27     15.04 o
   0  20  11       70.87       79.89     19.12 o
  -6   0  12       19.50       24.02     11.29 o
  -5   0  12      262.21      261.22     44.50 o
  -4   0  12      169.38      165.36     16.71 o
  -3   0  12        9.36       18.47      9.23 o
  -2   0  12        3.90       14.70      8.80 o
  -1   0  12       24.76       19.05      9.81 o
   0   0  12       78.71       81.50     11.56 o
   1   0  12      244.75      237.39     22.10 o
   2   0  12      240.70      269.06     14.63 o
   3   0  12       30.01       21.69      8.70 o
   4   0  12       27.69       36.18     11.37 o
   5   0  12       54.82       82.83     16.25 o
  -6   1  12        1.05       -6.70      7.38 o
  -5   1  12        3.01        7.75      7.37 o
  -4   1  12       23.36       27.81      7.15 o
  -3   1  12      112.08      135.65      9.42 o
  -2   1  12      150.32      146.29      9.46 o
  -1   1  12        3.38       18.38      6.63 o
   0   1  12      100.48      101.97      8.59 o
   1   1  12        0.89        3.89      6.13 o
   2   1  12       96.12      108.34      7.75 o
   3   1  12       45.68       64.07     10.57 o
   4   1  12      114.89      120.69     10.72 o
   5   1  12       20.43       32.21      9.77 o
  -6   2  12       13.77       16.00      7.88 o
  -5   2  12        0.03       -3.22      6.75 o
  -4   2  12        0.01       -5.96      6.42 o
  -3   2  12        1.68       12.23      6.43 o
  -2   2  12        5.68        6.00      6.01 o
  -1   2  12       73.37       70.47      7.88 o
   0   2  12        5.91        5.57      6.14 o
   1   2  12        5.96       -1.68      5.84 o
   2   2  12        2.17        1.98      5.37 o
   3   2  12        0.73        1.11      6.21 o
   4   2  12        1.52       -0.35      7.10 o
   5   2  12        7.63        4.74      7.88 o
  -6   3  12        4.61       15.75      7.55 o
  -5   3  12        5.08       16.73      7.29 o
  -4   3  12        9.85       15.82      7.13 o
  -3   3  12       99.88       86.46      8.86 o
  -2   3  12       75.18       78.91      8.61 o
  -1   3  12        9.50       17.62      6.47 o
   0   3  12      239.18      243.86     11.97 o
   1   3  12        1.76       13.35      6.62 o
   2   3  12        1.18        6.12      5.85 o
   3   3  12       26.53       24.08      7.20 o
   4   3  12       53.47       26.57      8.22 o
   5   3  12       17.48        2.77      8.84 o
  -6   4  12       13.03       26.36      9.20 o
  -5   4  12      201.65      191.66     16.13 o
  -4   4  12       69.20       62.10      8.32 o
  -3   4  12        8.66       -3.77      6.16 o
  -2   4  12       13.96        6.69      6.57 o
  -1   4  12       80.68       85.88     10.81 o
   0   4  12       87.63       90.89      8.82 o
   1   4  12      276.63      262.76     12.10 o
   2   4  12      275.06      258.21     10.69 o
   3   4  12       33.01       25.38      7.88 o
   4   4  12        0.06        8.99      8.27 o
   5   4  12       25.06       37.29      9.72 o
  -6   5  12       22.08       23.22      8.80 o
  -5   5  12        2.96        1.05      7.57 o
  -4   5  12        5.98       -1.21      7.26 o
  -3   5  12       98.57       86.30      8.52 o
  -2   5  12      212.18      219.62     10.98 o
  -1   5  12       31.77       25.99      8.07 o
   0   5  12        7.88       10.00      6.45 o
   1   5  12        0.37        8.85      6.48 o
   2   5  12       68.82       70.90      8.46 o
   3   5  12      306.38      342.49     14.20 o
   4   5  12       17.27        7.42      8.11 o
   5   5  12       87.37       80.79     11.11 o
  -6   6  12       52.16       55.22      9.36 o
  -5   6  12        1.11       -3.64      7.32 o
  -4   6  12        0.19        0.29      6.76 o
  -3   6  12        4.08       -3.83      6.73 o
  -2   6  12        0.83       12.22      6.85 o
  -1   6  12      153.02      174.53     10.54 o
   0   6  12        7.51       -2.54      6.56 o
   1   6  12       27.14       38.39      7.78 o
   2   6  12       27.06       21.88      6.97 o
   3   6  12       11.24       29.31      7.68 o
   4   6  12        3.20        4.45      7.30 o
   5   6  12        6.38       14.98      8.99 o
  -6   7  12       36.00       38.91      8.48 o
  -5   7  12        4.70       -2.72      6.86 o
  -4   7  12        2.41        2.71      6.34 o
  -3   7  12       39.06       39.60      7.40 o
  -2   7  12       27.14       17.15      5.79 o
  -1   7  12        3.56        9.50      5.57 o
   0   7  12       29.73       35.15      6.31 o
   1   7  12        4.31        7.87      5.95 o
   2   7  12        5.92        3.46      5.68 o
   3   7  12      144.26      156.27     23.11 o
   4   7  12        6.50       -4.03      7.01 o
   5   7  12        6.82        7.72      8.21 o
  -6   8  12        0.51       -3.83      6.51 o
  -5   8  12       93.22       89.96      8.09 o
  -4   8  12       33.74       36.44     13.73 o
  -3   8  12       34.99       36.41     11.00 o
  -2   8  12        0.76       -8.76      9.01 o
  -1   8  12       91.81      102.39     21.14 o
   0   8  12        4.35       -1.36      9.51 o
   1   8  12      246.03      291.15     17.73 o
   2   8  12       91.69       84.89      8.00 o
   3   8  12       22.15       25.60      6.20 o
   4   8  12       15.24        8.41      6.83 o
   5   8  12       23.26       38.54     14.30 o
  -5   9  12        3.94       14.01     12.73 o
  -4   9  12       34.55       32.19     11.10 o
  -3   9  12       78.32       86.03     12.82 o
  -2   9  12       90.52       83.52     12.51 o
  -1   9  12       65.70       73.55     14.28 o
   0   9  12       13.43       26.32     10.54 o
   1   9  12        9.76        4.20      9.53 o
   2   9  12       13.63       20.12      8.81 o
   3   9  12       99.59      139.01     12.94 o
   4   9  12       29.26       28.19      7.49 o
  -5  10  12        0.55       -5.85      9.49 o
  -4  10  12        3.60        8.23     10.54 o
  -3  10  12        4.14       -2.49      9.10 o
  -2  10  12       15.81       27.35     10.25 o
  -1  10  12       84.63      112.64     13.00 o
   0  10  12       46.15       32.18     17.30 o
   1  10  12       17.63       30.94     10.90 o
   2  10  12       65.74       64.77      9.83 o
   3  10  12        9.08       10.85     10.35 o
   4  10  12       21.70       30.96     10.81 o
  -5  11  12        0.20       -2.89     10.19 o
  -4  11  12       11.54       12.19     10.04 o
  -3  11  12       44.97       60.93     12.05 o
  -2  11  12       25.28       29.36     16.85 o
  -1  11  12        1.02       -6.34      8.99 o
   0  11  12        3.35        9.58      9.56 o
   1  11  12        0.33        6.86      9.51 o
   2  11  12       44.11       46.33      9.35 o
   3  11  12      149.29      156.69     15.57 o
   4  11  12        6.61        7.38      9.95 o
  -5  12  12       68.37       64.39     15.97 o
  -4  12  12        0.50       -5.32     14.73 o
  -3  12  12       74.74      112.93     18.88 o
  -2  12  12       14.87        4.48      9.64 o
  -1  12  12        2.92       -8.01     17.36 o
   0  12  12        1.76        1.85      9.65 o
   1  12  12        6.14        2.85      9.12 o
   2  12  12       35.82       51.42     10.47 o
   3  12  12        0.97       -8.68      8.68 o
  -4  13  12       28.71       31.88     10.84 o
  -3  13  12       59.26       83.64     12.96 o
  -2  13  12       72.75       71.62     12.29 o
  -1  13  12       53.34       46.08     11.14 o
   0  13  12        8.75        2.42      8.95 o
   1  13  12       21.47       39.22     10.67 o
   2  13  12       16.70       20.39      8.06 o
   3  13  12        6.45       17.24     11.24 o
  -4  14  12        4.91       30.20     10.37 o
  -3  14  12       23.73       31.20     12.86 o
  -2  14  12        0.03       10.28      9.16 o
  -1  14  12        0.34       15.10      9.61 o
   0  14  12      191.56      225.44     21.37 o
   1  14  12        1.83        9.29     10.16 o
   2  14  12       53.72       55.08      9.21 o
  -3  15  12        0.19       14.28     17.75 o
  -2  15  12       27.78       55.83     17.34 o
  -1  15  12        0.95      -11.71     14.29 o
   0  15  12       15.23       33.54     16.75 o
   1  15  12        7.64        9.61      9.94 o
   2  15  12       38.37       17.04     10.04 o
  -2  16  12       10.52       27.69     15.74 o
  -1  16  12        0.96      -14.70     14.70 o
   0  16  12        0.39       -2.66     15.99 o
   1  16  12        3.63        6.80     15.52 o
  -5   1  13       57.94       56.90      9.41 o
  -4   1  13       57.65       84.35      9.85 o
  -3   1  13       63.38       63.48      8.55 o
  -2   1  13        3.32        3.06      6.91 o
  -1   1  13      156.88      159.12     10.28 o
   0   1  13       18.12       29.98      7.58 o
   1   1  13        1.26        4.09      6.67 o
   2   1  13        7.59       -0.50      7.05 o
   3   1  13       22.59        8.68      6.72 o
  -5   2  13      118.24      144.82     14.00 o
  -4   2  13        0.38        0.82      7.48 o
  -3   2  13        5.51       16.71      7.89 o
  -2   2  13       50.48       40.79      8.00 o
  -1   2  13       79.19       84.37      8.84 o
   0   2  13       99.44       92.73      9.00 o
   1   2  13      205.91      206.36     12.29 o
   2   2  13        7.67       -4.45      7.13 o
   3   2  13       17.55        5.19      6.68 o
  -4   3  13       34.31       38.19      8.49 o
  -3   3  13       73.19       68.98      9.33 o
  -2   3  13       63.94       81.35      9.33 o
  -1   3  13       41.47       25.87      7.85 o
   0   3  13        5.89        1.02      6.95 o
   1   3  13        1.57       21.79      7.74 o
   2   3  13       80.75       83.00     10.83 o
   3   3  13       34.91       39.36      7.38 o
  -4   4  13       26.23       10.80      7.29 o
  -3   4  13        1.22       -2.39      7.52 o
  -2   4  13        8.58       16.26      7.30 o
  -1   4  13        2.66        2.42      6.79 o
   0   4  13       13.13       20.48      7.64 o
   1   4  13       62.74       68.36      8.94 o
   2   4  13       12.60       15.69      7.61 o
   3   4  13       43.65       60.02      8.53 o
  -4   5  13        9.69        8.85      7.76 o
  -3   5  13       51.43       56.12      8.91 o
  -2   5  13       23.03       24.78      8.31 o
  -1   5  13      113.23      100.10     11.40 o
   0   5  13       28.45       38.15      7.79 o
   1   5  13        1.69       13.02      8.23 o
   2   5  13       30.29       39.93     10.37 o
   3   5  13        0.10        4.34      6.76 o
  -4   6  13       53.45       48.08      8.53 o
  -3   6  13        0.14        2.87      6.93 o
  -2   6  13       34.23       21.42      7.74 o
  -1   6  13        3.45        5.44      6.67 o
   0   6  13      147.40      159.15     17.12 o
   1   6  13      113.67      102.84     11.75 o
   2   6  13       18.65       21.29      8.73 o
   3   6  13        7.70        6.00      7.18 o
  -4   7  13        0.54        2.46      8.52 o
  -3   7  13       66.24       80.39      9.92 o
  -2   7  13       57.94       38.88     14.81 o
  -1   7  13       30.14       44.29      8.48 o
   0   7  13        0.04        2.62      7.74 o
   1   7  13       21.87       28.83      9.28 o
   2   7  13      173.54      199.68     19.44 o
  -3   8  13        9.09       21.55     13.57 o
  -2   8  13       14.93        5.89     22.55 o
  -1   8  13        7.71       -4.46     13.43 o
   0   8  13        6.37       -5.22     12.16 o
   1   8  13      132.70      138.07     19.35 o
   2   8  13        1.22       -1.09     15.60 o
  -3   9  13        0.40       -6.59     11.86 o
  -2   9  13        0.43        4.90     12.09 o
  -1   9  13        0.18       15.12     12.55 o
   0   9  13        1.86        9.73     15.36 o
   1   9  13        4.34        0.73     12.77 o
   2   9  13       12.88        1.83     19.67 o
  -2  10  13       13.63        6.50     12.51 o
  -1  10  13        6.71       -6.35     11.34 o
   0  10  13       45.03       54.07     14.65 o
   1  10  13       26.39       44.57     18.96 o
  -2  11  13       35.09       15.96     16.11 o
  -1  11  13       45.66       70.79     20.14 o
   0  11  13        1.47       11.61     12.60 o
 
